# Supplementary material for: 2-Amino-5-bromo­pyridinium 2-hy­droxy­benzoate
Source: Acta Crystallogr Sect E Struct Rep Online. 2010 Jul 31;66(Pt 8):o2164–5. doi: 10.1107/S1600536810029855 (PMC3007284; doi:10.1107/S1600536810029855)
Supplement: Supplementary file 2 [file e-66-o2164-Isup2.hkl]

# 
# h,k,l, Fc-squared, Fo-squared, sigma(Fo-squared) and status flag 
# 
data_I
_shelx_title ' H69m in P2(1)/c (100K)' 
_shelx_refln_list_code          4 
_shelx_F_calc_maximum      165.39 
_exptl_crystal_F_000       624.00 
_reflns_d_resolution_high  0.7078 
 
loop_ 
 _symmetry_equiv_pos_as_xyz 
 'x, y, z' 
 '-x, y+1/2, -z+1/2' 
 '-x, -y, -z' 
 'x, -y-1/2, z-1/2' 
 
_cell_length_a     8.9498 
_cell_length_b    10.8673 
_cell_length_c    13.1277 
_cell_angle_alpha  90.000 
_cell_angle_beta  108.704 
_cell_angle_gamma  90.000 
 
_shelx_F_squared_multiplier     1.000 
 
loop_ 
 _refln_index_h 
 _refln_index_k 
 _refln_index_l 
 _refln_F_squared_calc 
 _refln_F_squared_meas 
 _refln_F_squared_sigma 
 _refln_observed_status 
   1   0   0      527.94      507.59      7.08 o 
   2   0   0      450.71      384.61      7.09 o 
   3   0   0     3509.91     3549.09     55.64 o 
   4   0   0     4924.17     4632.73     79.00 o 
   5   0   0     2947.60     2836.38     40.81 o 
   6   0   0      834.04      784.06     14.50 o 
   7   0   0     1914.68     1771.96     34.76 o 
   8   0   0     3733.06     3557.24     52.87 o 
   9   0   0     3512.88     3483.46     52.90 o 
  10   0   0       19.93       25.80      7.26 o 
  11   0   0     1389.27     1500.91     31.81 o 
   1   1   0      237.74      244.28      2.91 o 
   2   1   0    13672.63    13866.00    150.83 o 
   3   1   0     4190.43     4149.00     39.54 o 
   4   1   0     1045.69     1022.42     10.62 o 
   5   1   0     4168.71     4057.03     37.42 o 
   6   1   0     3663.84     3419.63     34.84 o 
   7   1   0     1504.25     1444.08     17.01 o 
   8   1   0      138.88      128.25      5.00 o 
   9   1   0     2531.06     2467.33     30.56 o 
  10   1   0       61.12       64.88      5.67 o 
  11   1   0      399.23      383.54     12.26 o 
   0   2   0    12607.08    13056.32    289.69 o 
   1   2   0     2712.13     2655.81     21.14 o 
   2   2   0    22203.27    22777.97    202.50 o 
   3   2   0     7358.78     7284.64     72.69 o 
   4   2   0     7224.49     7209.92     68.40 o 
   5   2   0     2936.70     2983.53     24.96 o 
   6   2   0      620.05      617.77      7.88 o 
   7   2   0     5115.80     4914.42     49.32 o 
   8   2   0     2985.65     2866.55     30.99 o 
   9   2   0      140.50      140.44      6.20 o 
  10   2   0       18.94       23.48      5.03 o 
  11   2   0      161.67      148.87      9.56 o 
   1   3   0    27353.41    28033.42    277.81 o 
   2   3   0    13857.82    13778.02    115.42 o 
   3   3   0     1888.58     1787.60     16.27 o 
   4   3   0        2.47        3.05      1.55 o 
   5   3   0     4255.93     4144.18     38.53 o 
   6   3   0     5246.26     5034.09     53.39 o 
   7   3   0      636.68      623.41      9.26 o 
   8   3   0      336.15      326.46      7.12 o 
   9   3   0     1580.36     1544.93     22.55 o 
  10   3   0     1875.54     1852.03     27.37 o 
  11   3   0      349.32      369.83     26.26 o 
   0   4   0     9613.43     9510.94    153.99 o 
   1   4   0     6655.03     6911.34     73.23 o 
   2   4   0      591.61      611.50      6.73 o 
   3   4   0     9277.97     9715.99     81.62 o 
   4   4   0     1008.06      870.76      9.07 o 
   5   4   0     1020.22     1030.18     10.73 o 
   6   4   0       29.74       37.63      4.79 o 
   7   4   0     1437.85     1377.93     16.67 o 
   8   4   0     2315.32     2263.94     30.26 o 
   9   4   0      426.97      440.27     14.96 o 
  10   4   0      195.33      200.69      8.52 o 
  11   4   0      745.08      777.05     22.92 o 
   1   5   0     2312.88     2189.35     26.56 o 
   2   5   0     7562.43     7603.65     71.01 o 
   3   5   0     5990.14     6189.45     49.94 o 
   4   5   0      250.68      284.69      4.47 o 
   5   5   0     2950.80     2928.10     26.42 o 
   6   5   0     8824.05     8618.57     81.42 o 
   7   5   0      168.00      160.47      5.20 o 
   8   5   0      395.79      377.97     10.31 o 
   9   5   0      611.68      629.42     20.67 o 
  10   5   0      979.13      966.89     24.85 o 
  11   5   0       70.89       81.57     19.11 o 
   0   6   0      536.88      472.60     16.28 o 
   1   6   0     6727.00     6727.05     80.48 o 
   2   6   0      186.84      211.13      4.45 o 
   3   6   0     4809.27     4886.85     47.94 o 
   4   6   0     7504.67     7382.64     62.17 o 
   5   6   0     1548.40     1546.24     15.98 o 
   6   6   0      147.85      153.84      7.13 o 
   7   6   0      845.41      846.19     12.55 o 
   8   6   0     1728.01     1720.87     25.48 o 
   9   6   0      236.93      236.90     10.18 o 
  10   6   0      175.27      193.65     12.82 o 
  11   6   0      433.64      482.41     24.28 o 
   1   7   0     5702.17     5873.73     63.25 o 
   2   7   0     6218.31     6188.46     62.14 o 
   3   7   0     1391.31     1340.67     15.93 o 
   4   7   0      710.35      694.93     10.12 o 
   5   7   0      448.19      445.55      8.81 o 
   6   7   0     1467.14     1395.26     19.40 o 
   7   7   0      993.52      980.50     15.62 o 
   8   7   0       64.61       61.43      6.07 o 
   9   7   0      557.32      558.83     17.98 o 
  10   7   0     1612.80     1582.73     34.90 o 
   0   8   0     2676.01     2671.26     73.79 o 
   1   8   0     2353.56     2336.99     29.04 o 
   2   8   0     1572.29     1576.80     17.95 o 
   3   8   0      475.28      481.77     15.23 o 
   4   8   0     5422.84     5295.92     54.59 o 
   5   8   0     2330.31     2271.93     31.29 o 
   6   8   0       34.02       42.27      4.65 o 
   7   8   0     1130.28     1142.20     17.64 o 
   8   8   0      735.45      704.15     16.63 o 
   9   8   0       79.37       83.87      9.84 o 
  10   8   0       64.47       70.06     10.66 o 
   1   9   0     1027.51      975.86     18.78 o 
   2   9   0     2794.89     2743.67     43.96 o 
   3   9   0     3697.84     3497.52    104.27 o 
   4   9   0      104.75       97.49      6.20 o 
   5   9   0     2094.21     2050.00     37.25 o 
   6   9   0     1224.01     1263.83     32.21 o 
   7   9   0      836.79      828.13     23.99 o 
   8   9   0      441.05      455.38     18.35 o 
   9   9   0      519.92      556.11     29.30 o 
   0  10   0     2326.82     2194.96     66.22 o 
   1  10   0     1877.62     1842.81     31.66 o 
   2  10   0      426.06      434.40     12.20 o 
   3  10   0     1205.22     1229.66     25.14 o 
   4  10   0     3358.07     3253.05     59.19 o 
   5  10   0      246.89      245.93     30.43 o 
   6  10   0       22.44       22.76      8.69 o 
   7  10   0      340.83      356.14     16.74 o 
   8  10   0      698.85      731.68     25.64 o 
   1  11   0     1388.10     1378.96     38.85 o 
   2  11   0     1529.18     1533.37     28.40 o 
   3  11   0      297.21      304.68     26.35 o 
   4  11   0        3.69        1.38      6.29 o 
   5  11   0      887.89      884.41     49.23 o 
   6  11   0      465.83      446.11     18.43 o 
   7  11   0      436.28      422.36     18.41 o 
   8  11   0       88.12       78.02     22.69 o 
   0  12   0     1611.52     1609.19     55.46 o 
   1  12   0     1055.17     1039.76     29.58 o 
   2  12   0        5.00        2.59      6.29 o 
   3  12   0      558.42      568.62     16.01 o 
   4  12   0     2103.28     2013.27     46.44 o 
   5  12   0      618.81      672.18     25.06 o 
   6  12   0        0.69       10.41     18.32 o 
   7  12   0      741.80      777.84     40.68 o 
   1  13   0      420.04      437.65     20.64 o 
   2  13   0     1169.99     1172.19     24.90 o 
   3  13   0      170.57      168.81     10.56 o 
   4  13   0       25.20       23.45      9.55 o 
   5  13   0      841.65      788.09     41.02 o 
   6  13   0      458.96      482.69     34.59 o 
   0  14   0      449.72      437.49     31.18 o 
   1  14   0      538.16      525.41     23.94 o 
   2  14   0        4.77        4.34      7.71 o 
   3  14   0      794.64      845.11     69.75 o 
   4  14   0      339.86      333.38     31.02 o 
   1  15   0      456.33      477.23     39.11 o 
   2  15   0      965.94     1031.95     33.35 o 
 -12   1   1      281.41      278.29     14.25 o 
 -11   1   1        3.97        2.02      5.11 o 
 -10   1   1      336.16      311.29      8.74 o 
  -9   1   1       44.64       52.20      4.31 o 
  -8   1   1      100.72       89.98      4.29 o 
  -7   1   1       28.63       24.73      2.82 o 
  -6   1   1       48.72       39.61      2.80 o 
  -5   1   1        0.26        1.42      1.71 o 
  -4   1   1      348.41      358.56      5.90 o 
  -3   1   1     1684.83     1829.15     17.54 o 
  -2   1   1      296.69      399.13      4.26 o 
  -1   1   1     1713.69     1729.74     16.35 o 
   0   1   1     1489.82     1526.66     19.98 o 
   1   1   1      323.50      365.38      4.96 o 
   2   1   1     1118.38     1159.35     11.34 o 
   3   1   1       13.06       16.91      2.16 o 
   4   1   1      510.86      511.45      5.90 o 
   5   1   1      100.45      109.62      3.48 o 
   6   1   1      231.41      234.02      5.31 o 
   7   1   1      332.63      331.66      6.85 o 
   8   1   1      117.16      122.18      5.87 o 
   9   1   1       99.85       93.37      5.48 o 
  10   1   1      177.44      169.44      7.52 o 
  11   1   1        6.38       15.10      8.14 o 
 -12   2   1       54.61       49.21     10.85 o 
 -11   2   1      129.33       96.54      8.54 o 
 -10   2   1        0.12        0.18      4.52 o 
  -9   2   1       54.92       53.09      4.33 o 
  -8   2   1       60.75       61.46      3.89 o 
  -7   2   1       55.72       48.85      3.67 o 
  -6   2   1       69.68       73.51      2.83 o 
  -5   2   1       46.42       57.73      2.97 o 
  -4   2   1       80.90      105.93      2.96 o 
  -3   2   1     2105.81     2208.27     20.77 o 
  -2   2   1    23716.35    24059.04    213.84 o 
  -1   2   1      669.19      736.46      8.74 o 
   0   2   1      233.60      236.05      4.97 o 
   1   2   1     1287.95     1394.73     13.39 o 
   2   2   1     3568.87     4007.17     40.22 o 
   3   2   1       65.95       56.34      2.09 o 
   4   2   1       16.22       16.58      1.58 o 
   5   2   1        2.37        7.20      1.67 o 
   6   2   1        1.22        6.02      2.12 o 
   7   2   1      327.72      329.44      7.98 o 
   8   2   1      102.38       99.11      4.71 o 
   9   2   1       14.46       14.39      4.28 o 
  10   2   1      106.18      105.23      6.63 o 
  11   2   1       41.49       49.25     10.42 o 
 -11   3   1      125.10      121.01      7.58 o 
 -10   3   1       19.41       19.47      4.83 o 
  -9   3   1       21.57       25.66      4.01 o 
  -8   3   1     1120.39     1113.28     14.33 o 
  -7   3   1      141.51      136.80      6.52 o 
  -6   3   1       47.80       57.26      3.41 o 
  -5   3   1       14.95       25.51      2.42 o 
  -4   3   1      805.96      850.47      9.92 o 
  -3   3   1      910.55      794.59      8.94 o 
  -2   3   1     6165.46     6510.13     57.88 o 
  -1   3   1     1812.49     1975.04     22.08 o 
   0   3   1     1341.17     1564.16     21.70 o 
   1   3   1      378.18      375.50      4.81 o 
   2   3   1      530.86      524.95      7.60 o 
   3   3   1       26.44       18.33      1.46 o 
   4   3   1       62.62       68.69      3.70 o 
   5   3   1      131.89      137.90      4.04 o 
   6   3   1      262.22      262.15      7.50 o 
   7   3   1       19.28       21.14      3.08 o 
   8   3   1     1736.72     1720.94     24.58 o 
   9   3   1      142.35      136.13      7.53 o 
  10   3   1       41.92       34.58      5.89 o 
  11   3   1       54.62       46.12     10.72 o 
 -11   4   1       36.17       37.95      7.90 o 
 -10   4   1        0.18        0.90      5.99 o 
  -9   4   1       35.20       32.83      6.60 o 
  -8   4   1      101.48       97.51      5.81 o 
  -7   4   1       29.17       35.06      3.39 o 
  -6   4   1      153.94      143.14      4.16 o 
  -5   4   1       62.01       60.94      2.83 o 
  -4   4   1     4232.53     4486.80     41.04 o 
  -3   4   1     1576.87     1577.51     16.21 o 
  -2   4   1     2462.49     2726.36     33.44 o 
  -1   4   1     1135.40     1276.07     14.94 o 
   0   4   1       91.53      128.36      2.71 o 
   1   4   1      629.78      699.89      7.72 o 
   2   4   1       64.06       59.43      2.05 o 
   3   4   1       72.34       64.42      2.07 o 
   4   4   1      140.66      171.02      4.10 o 
   5   4   1      367.56      365.98      6.01 o 
   6   4   1       12.07       17.25      2.73 o 
   7   4   1      179.96      189.41      4.72 o 
   8   4   1       39.66       39.83      4.07 o 
   9   4   1        9.65        9.46      5.01 o 
  10   4   1        0.08        2.08      5.22 o 
  11   4   1        0.46       12.70     11.39 o 
 -11   5   1       31.24       33.51      9.14 o 
 -10   5   1      121.62      123.48     10.07 o 
  -9   5   1       49.63       35.13      6.02 o 
  -8   5   1        0.29        0.61      4.31 o 
  -7   5   1       82.14       81.53      4.04 o 
  -6   5   1      733.59      698.86     12.31 o 
  -5   5   1     1479.65     1426.95     13.48 o 
  -4   5   1      938.15      950.53      9.95 o 
  -3   5   1     1328.93     1357.56     13.57 o 
  -2   5   1     1155.10     1280.90     13.69 o 
  -1   5   1      137.19      157.50      3.10 o 
   0   5   1      805.75      846.47     11.63 o 
   1   5   1      756.44      739.87      8.14 o 
   2   5   1      231.44      235.25      4.19 o 
   3   5   1       51.74       69.70      2.27 o 
   4   5   1      127.10      143.02      3.20 o 
   5   5   1       22.94       24.92      2.38 o 
   6   5   1     2795.85     2743.47     28.73 o 
   7   5   1       22.25       21.52      3.48 o 
   8   5   1       32.67       32.74      5.79 o 
   9   5   1       19.49       25.86      6.37 o 
  10   5   1       37.19       37.08      7.50 o 
  11   5   1        1.94        4.83      9.55 o 
 -11   6   1        2.85       -6.88     10.42 o 
 -10   6   1       65.52       59.95      7.54 o 
  -9   6   1       24.28       16.70      5.87 o 
  -8   6   1      104.25       99.15     11.21 o 
  -7   6   1      105.19      102.93      4.83 o 
  -6   6   1      816.49      790.90     11.35 o 
  -5   6   1      701.27      711.18      8.88 o 
  -4   6   1       31.64       36.27      2.01 o 
  -3   6   1      288.21      312.61      5.48 o 
  -2   6   1        6.81        8.51      1.56 o 
  -1   6   1      111.03      135.52      3.40 o 
   0   6   1     1936.27     2145.36     27.15 o 
   1   6   1      541.35      570.58      7.32 o 
   2   6   1       91.60       89.28      3.12 o 
   3   6   1      161.68      152.69      4.31 o 
   4   6   1      605.12      624.93     11.20 o 
   5   6   1       29.11       33.36      2.94 o 
   6   6   1       75.40       78.31      3.88 o 
   7   6   1        9.75       12.80      3.38 o 
   8   6   1        8.53        3.94      4.54 o 
   9   6   1       85.33       93.29      9.94 o 
  10   6   1       36.00       39.40      9.63 o 
 -10   7   1        8.92       12.82      8.50 o 
  -9   7   1      298.90      302.61     19.92 o 
  -8   7   1      123.21      124.35      7.49 o 
  -7   7   1      166.46      159.20      6.48 o 
  -6   7   1      171.95      166.88      6.03 o 
  -5   7   1       10.33       15.21      2.77 o 
  -4   7   1       26.97       23.17      2.41 o 
  -3   7   1       22.34       20.10      2.72 o 
  -2   7   1      299.44      309.16      6.10 o 
  -1   7   1       27.63       38.23      2.65 o 
   0   7   1      325.78      374.74      7.10 o 
   1   7   1      165.78      162.04      3.72 o 
   2   7   1      342.47      353.98      6.07 o 
   3   7   1      400.94      410.55     12.27 o 
   4   7   1     3276.58     3145.29     36.25 o 
   5   7   1      129.15      136.68      5.51 o 
   6   7   1       18.90       23.58      4.19 o 
   7   7   1      109.60      111.63      6.20 o 
   8   7   1        5.73        6.27      7.31 o 
   9   7   1       12.25       -0.83      9.49 o 
  10   7   1        3.81       15.76      9.36 o 
 -10   8   1        1.44       -2.79     13.40 o 
  -9   8   1       10.42       16.52      8.07 o 
  -8   8   1      347.11      339.92     10.19 o 
  -7   8   1       17.57       11.34      4.37 o 
  -6   8   1      138.54      132.43      7.44 o 
  -5   8   1      387.66      380.66      8.38 o 
  -4   8   1      518.72      539.91      8.99 o 
  -3   8   1       16.49       19.58      3.05 o 
  -2   8   1      285.36      295.87      7.84 o 
  -1   8   1      120.47      134.24      5.32 o 
   0   8   1      954.15      998.60     19.43 o 
   1   8   1        5.28        2.61      2.51 o 
   2   8   1        0.49       -3.53      3.53 o 
   3   8   1        6.33        9.26      3.64 o 
   4   8   1      602.40      610.11     10.58 o 
   5   8   1      294.54      271.06     10.30 o 
   6   8   1        2.96        0.54      4.65 o 
   7   8   1      174.87      168.83      7.78 o 
   8   8   1        2.02        0.73      6.02 o 
   9   8   1       10.00       11.18     10.27 o 
  -9   9   1        8.80       -5.07     11.61 o 
  -8   9   1        6.08        9.52      6.77 o 
  -7   9   1      222.31      227.80     11.74 o 
  -6   9   1       51.45       41.21      6.14 o 
  -5   9   1      242.35      249.52     12.23 o 
  -4   9   1        1.50        1.80      3.88 o 
  -3   9   1      150.39      161.79     12.19 o 
  -2   9   1      166.46      173.92      8.80 o 
  -1   9   1       29.12       29.80      4.69 o 
   0   9   1       77.90       86.09      9.26 o 
   1   9   1      526.20      560.18     13.11 o 
   2   9   1      161.38      164.42      7.64 o 
   3   9   1      189.60      179.87     11.06 o 
   4   9   1        4.67       10.37      4.20 o 
   5   9   1       59.42       73.83      6.67 o 
   6   9   1      177.63      163.94      8.91 o 
   7   9   1       14.22       15.79      7.56 o 
   8   9   1      123.95      126.10     12.14 o 
  -8  10   1      115.72      120.30     12.46 o 
  -7  10   1       34.17       27.37     16.80 o 
  -6  10   1       24.22       25.10      8.39 o 
  -5  10   1        0.94       -2.73      7.27 o 
  -4  10   1      176.11      183.31      9.29 o 
  -3  10   1      189.16      185.29      8.72 o 
  -2  10   1      130.02      136.20      7.64 o 
  -1  10   1       42.26       40.56      5.33 o 
   0  10   1       42.97       38.68      9.03 o 
   1  10   1      649.93      666.23     15.06 o 
   2  10   1        3.08        6.63      6.74 o 
   3  10   1      666.10      662.23     15.78 o 
   4  10   1        5.36        2.42      8.17 o 
   5  10   1        3.76        2.19      9.06 o 
   6  10   1       21.38       25.02     11.37 o 
   7  10   1        2.71       13.65      9.29 o 
   8  10   1       20.79       28.40     10.58 o 
  -8  11   1        1.30      -19.35     19.35 o 
  -7  11   1       20.03       27.37      9.96 o 
  -6  11   1      743.74      733.02     23.22 o 
  -5  11   1       29.13       35.93      8.98 o 
  -4  11   1        7.17       11.41      6.58 o 
  -3  11   1       11.25       12.86      6.00 o 
  -2  11   1      138.48      145.09      8.50 o 
  -1  11   1      124.91      134.24      9.15 o 
   0  11   1        5.96        8.15     11.52 o 
   1  11   1      512.28      517.87     21.98 o 
   2  11   1      235.91      246.84     10.40 o 
   3  11   1      225.50      213.00     10.07 o 
   4  11   1        9.51        6.22      7.56 o 
   5  11   1      427.90      441.93     17.44 o 
   6  11   1        9.28       15.59      9.45 o 
   7  11   1        8.11       12.82     19.01 o 
   8  11   1        0.98      -13.38     19.59 o 
  -7  12   1       19.13        0.41     18.87 o 
  -6  12   1        0.35        1.65      9.28 o 
  -5  12   1       36.52       47.08     22.81 o 
  -4  12   1      462.96      441.17     14.85 o 
  -3  12   1       77.62       83.11      8.18 o 
  -2  12   1        7.79        2.84      6.35 o 
  -1  12   1      165.86      173.88     16.88 o 
   0  12   1        4.35       21.33     10.40 o 
   1  12   1       26.88       17.23      9.97 o 
   2  12   1       62.27       62.36      7.46 o 
   3  12   1       27.43       29.87      7.12 o 
   4  12   1       24.12       12.46      8.70 o 
   5  12   1      236.46      222.92     14.13 o 
   6  12   1       42.13       43.07     19.85 o 
   7  12   1       87.89       82.28     21.77 o 
  -6  13   1      227.46      195.84     26.17 o 
  -5  13   1       61.95       47.18     20.10 o 
  -4  13   1      178.18      199.92     13.76 o 
  -3  13   1       32.59       29.80     12.13 o 
  -2  13   1      111.67      111.78      9.35 o 
  -1  13   1       70.30       73.98     12.92 o 
   0  13   1       27.55       15.78     11.43 o 
   1  13   1       58.03       77.01     18.84 o 
   2  13   1      275.82      261.72     11.88 o 
   3  13   1        1.53       -6.92      6.92 o 
   4  13   1      172.41      167.06     13.17 o 
   5  13   1       30.66       22.63     20.16 o 
   6  13   1       24.71       18.72     20.63 o 
  -5  14   1       27.34       10.79     20.67 o 
  -4  14   1       55.62       71.49     21.74 o 
  -3  14   1        9.28       -1.43      7.73 o 
  -2  14   1       20.57       11.50      8.06 o 
  -1  14   1      104.31       96.90     14.53 o 
   0  14   1      221.74      179.89     16.71 o 
   1  14   1       46.41       47.52     13.57 o 
   2  14   1        3.29       15.58      7.95 o 
   3  14   1      267.58      228.77     41.47 o 
   4  14   1      152.42      137.52     24.46 o 
  -2  15   1       49.34       68.35     14.97 o 
  -1  15   1       32.80       17.95     14.26 o 
   0  15   1        4.13        8.22     13.29 o 
   1  15   1        1.67       13.62     14.55 o 
   2  15   1      214.68      217.56     18.45 o 
 -12   0   2      695.42      725.44     43.83 o 
 -11   0   2      210.41      194.20     19.65 o 
 -10   0   2      475.58      464.48     16.86 o 
  -9   0   2       55.47       42.60      5.68 o 
  -8   0   2     2821.93     2712.41     41.40 o 
  -7   0   2     3685.18     3683.00     93.21 o 
  -6   0   2     2109.00     2068.95     35.64 o 
  -5   0   2     9571.54     9705.29    168.15 o 
  -4   0   2    14156.22    13971.20    185.30 o 
  -3   0   2     3323.43     3355.06     41.37 o 
  -2   0   2      236.07      290.07      7.51 o 
  -1   0   2     5649.97     5656.07     81.65 o 
   0   0   2      736.07      737.78     11.45 o 
   1   0   2    10596.37    10777.26    139.25 o 
   2   0   2      119.37      116.83      3.33 o 
   3   0   2     1336.23     1327.56     19.10 o 
   4   0   2    19687.22    19676.44    256.69 o 
   5   0   2     4071.91     4000.32     56.83 o 
   6   0   2       22.17       33.73      6.60 o 
   7   0   2     3501.81     3348.87     49.91 o 
   8   0   2      594.16      553.32     13.66 o 
   9   0   2       78.02       79.76      8.18 o 
  10   0   2      121.32      129.06     11.57 o 
  11   0   2      908.29      889.12     32.32 o 
 -12   1   2        3.45       15.78      8.65 o 
 -11   1   2        9.56       16.46      5.34 o 
 -10   1   2     3433.40     3297.75     40.30 o 
  -9   1   2     1115.52     1085.26     15.26 o 
  -8   1   2      664.45      627.72      9.69 o 
  -7   1   2     1179.45     1115.25     15.53 o 
  -6   1   2     1216.48     1057.56     14.31 o 
  -5   1   2     7964.81     7638.02     84.77 o 
  -4   1   2      231.41      299.71      5.02 o 
  -3   1   2     4221.87     4249.24     39.20 o 
  -2   1   2    22608.18    22489.74    214.46 o 
  -1   1   2    16816.23    16642.01    215.23 o 
   0   1   2      997.52     1043.56     12.74 o 
   1   1   2     4466.75     4607.13     41.99 o 
   2   1   2    15068.18    14924.60    138.38 o 
   3   1   2     3192.54     3316.48     33.54 o 
   4   1   2     1421.92     1538.99     15.83 o 
   5   1   2     1020.50      923.12     10.19 o 
   6   1   2     7981.66     7767.17     75.83 o 
   7   1   2     1803.58     1694.79     21.76 o 
   8   1   2        7.44        6.71      3.52 o 
   9   1   2      670.18      639.53     12.42 o 
  10   1   2     1554.64     1512.26     22.46 o 
  11   1   2      197.55      215.66     15.34 o 
 -12   2   2      943.81      996.16     27.34 o 
 -11   2   2     1392.29     1407.10     21.16 o 
 -10   2   2      205.99      193.40      7.34 o 
  -9   2   2      507.12      512.22     12.59 o 
  -8   2   2     2808.04     2711.81     29.21 o 
  -7   2   2     2166.63     1990.51     24.84 o 
  -6   2   2      140.23      126.86      4.19 o 
  -5   2   2     1663.83     1565.36     18.01 o 
  -4   2   2     1931.20     1675.27     17.61 o 
  -3   2   2    18428.60    18505.73    167.95 o 
  -2   2   2    20223.96    20399.21    191.29 o 
  -1   2   2    16726.04    16732.48    176.57 o 
   0   2   2    11734.16    11991.86    127.67 o 
   1   2   2     7057.54     7427.79     72.22 o 
   2   2   2     1358.65     1499.83     13.11 o 
   3   2   2     4017.25     3991.76     37.68 o 
   4   2   2     9607.32     9484.07     87.56 o 
   5   2   2      709.15      687.55      8.79 o 
   6   2   2      553.13      581.82      8.07 o 
   7   2   2      503.77      484.44      8.53 o 
   8   2   2     2105.86     1983.67     23.21 o 
   9   2   2      715.75      707.06     13.16 o 
  10   2   2      105.03       89.72      6.95 o 
  11   2   2      862.35      879.98     25.51 o 
 -12   3   2        3.44       -0.16      9.58 o 
 -11   3   2       79.62       70.40      6.52 o 
 -10   3   2      994.75      997.38     16.39 o 
  -9   3   2     1179.40     1150.29     19.51 o 
  -8   3   2     1333.66     1293.08     17.77 o 
  -7   3   2     1711.00     1623.05     22.18 o 
  -6   3   2     4361.23     4281.61     45.43 o 
  -5   3   2     4786.79     4579.05     47.86 o 
  -4   3   2       21.28       30.54      2.01 o 
  -3   3   2     7284.62     7451.22     69.84 o 
  -2   3   2     9239.76     9142.29     85.87 o 
  -1   3   2     2484.54     2525.88     30.14 o 
   0   3   2      313.19      358.65      8.20 o 
   1   3   2     4847.44     4993.79     53.24 o 
   2   3   2     5244.80     5098.27     47.44 o 
   3   3   2     6418.99     6857.48     59.64 o 
   4   3   2       11.63       14.06      1.66 o 
   5   3   2     5749.86     5810.46     50.09 o 
   6   3   2     4986.67     4856.44     42.72 o 
   7   3   2      684.47      643.28     10.65 o 
   8   3   2      225.69      223.57      6.72 o 
   9   3   2     1042.76     1026.84     16.53 o 
  10   3   2      969.21      956.58     20.56 o 
  11   3   2       57.27       56.24     10.99 o 
 -11   4   2      896.45      906.73     20.11 o 
 -10   4   2      187.41      192.29     10.23 o 
  -9   4   2      216.74      206.89     10.29 o 
  -8   4   2     1642.12     1587.48     20.72 o 
  -7   4   2     2167.73     2131.86     31.44 o 
  -6   4   2      736.89      744.64     11.47 o 
  -5   4   2     1201.54     1159.49     13.36 o 
  -4   4   2    20682.79    20884.23    195.02 o 
  -3   4   2     2879.25     2669.30     26.20 o 
  -2   4   2     1207.85     1402.41     15.17 o 
  -1   4   2      120.33      109.88      4.59 o 
   0   4   2     6463.42     6613.08     85.54 o 
   1   4   2    11534.06    11941.65    125.87 o 
   2   4   2      395.60      431.61      9.77 o 
   3   4   2     2598.00     2651.02     25.84 o 
   4   4   2     6686.89     6605.32     55.55 o 
   5   4   2     4276.09     4173.78     36.81 o 
   6   4   2        8.29        5.88      2.32 o 
   7   4   2     2352.74     2324.00     25.16 o 
   8   4   2     1909.31     1891.27     25.03 o 
   9   4   2      250.51      222.17      8.40 o 
  10   4   2        1.59        0.83      6.05 o 
  11   4   2      277.04      282.60     20.03 o 
 -11   5   2      363.32      415.20     16.00 o 
 -10   5   2     1150.01     1132.18     29.73 o 
  -9   5   2     1086.22     1103.39     39.44 o 
  -8   5   2      304.29      295.07     11.15 o 
  -7   5   2      815.42      782.07     11.03 o 
  -6   5   2     4570.77     4550.79     48.98 o 
  -5   5   2     1311.28     1178.48     14.52 o 
  -4   5   2     3356.92     3445.75     35.90 o 
  -3   5   2       35.04       69.40      2.84 o 
  -2   5   2    10367.42    10529.72    177.71 o 
  -1   5   2     9863.14    10295.11    121.09 o 
   0   5   2       54.18       55.20      2.81 o 
   1   5   2     6525.24     6794.08     72.35 o 
   2   5   2     4806.31     4798.39     52.11 o 
   3   5   2     3544.46     3510.25     33.94 o 
   4   5   2       63.84       76.20      3.02 o 
   5   5   2     2311.85     2256.74     23.99 o 
   6   5   2      278.47      270.06      6.70 o 
   7   5   2     1612.18     1595.65     19.82 o 
   8   5   2       15.15       19.27      5.36 o 
   9   5   2      910.71      887.47     16.54 o 
  10   5   2     1071.01     1106.69     25.02 o 
 -11   6   2      610.39      598.67     24.30 o 
 -10   6   2       55.24       39.33      6.97 o 
  -9   6   2      172.96      178.10      8.83 o 
  -8   6   2     2252.51     2221.47     31.80 o 
  -7   6   2     1345.69     1338.99     18.42 o 
  -6   6   2      369.87      363.75      7.55 o 
  -5   6   2      357.00      330.78      6.11 o 
  -4   6   2     5735.68     5728.82     51.38 o 
  -3   6   2     3077.43     2948.07     33.48 o 
  -2   6   2       65.82       74.76      3.44 o 
  -1   6   2     2436.28     2407.87     25.53 o 
   0   6   2    11184.02    11457.97    138.58 o 
   1   6   2     2800.53     2821.61     29.49 o 
   2   6   2       27.50       24.07      2.52 o 
   3   6   2     4343.85     4187.63     46.55 o 
   4   6   2     4109.36     3977.75     41.72 o 
   5   6   2     1844.23     1763.12     21.22 o 
   6   6   2      394.81      413.58     12.30 o 
   7   6   2     1485.34     1461.77     20.94 o 
   8   6   2     2487.44     2447.83     46.40 o 
   9   6   2      651.02      587.94     19.02 o 
  10   6   2      124.30      122.11     12.06 o 
 -11   7   2       74.36       84.73     15.04 o 
 -10   7   2      165.84      155.60     11.65 o 
  -9   7   2     1623.17     1652.64     33.99 o 
  -8   7   2       53.37       56.67      6.07 o 
  -7   7   2       44.81       52.51      4.62 o 
  -6   7   2     5484.90     5463.16     57.50 o 
  -5   7   2     5034.97     4994.41     51.89 o 
  -4   7   2      459.00      469.13     12.48 o 
  -3   7   2     2386.21     2463.86     39.87 o 
  -2   7   2     2652.57     2606.08     27.64 o 
  -1   7   2     1623.12     1459.04     17.84 o 
   0   7   2      111.59      135.68      3.87 o 
   1   7   2     1282.43     1291.28     14.67 o 
   2   7   2     5090.17     5098.01     55.84 o 
   3   7   2     2931.76     2854.04     32.99 o 
   4   7   2     1170.48     1116.35     17.37 o 
   5   7   2     2076.47     2037.85     28.48 o 
   6   7   2     2150.35     2103.79     27.35 o 
   7   7   2      606.60      614.16     20.06 o 
   8   7   2      270.27      261.04     13.13 o 
   9   7   2      396.24      406.21     16.57 o 
  10   7   2      439.01      474.43     18.79 o 
 -10   8   2       27.47       21.93     10.50 o 
  -9   8   2      219.92      239.09     14.76 o 
  -8   8   2      672.79      700.25     17.35 o 
  -7   8   2     2026.75     2000.58     32.96 o 
  -6   8   2      262.91      245.91      6.93 o 
  -5   8   2      589.64      571.12     10.56 o 
  -4   8   2     2706.79     2592.90     30.96 o 
  -3   8   2     2622.58     2659.50     33.78 o 
  -2   8   2      257.86      265.16      6.46 o 
  -1   8   2     2191.35     2189.28     31.10 o 
   0   8   2     6263.00     6148.82     72.70 o 
   1   8   2     1356.95     1350.05     18.58 o 
   2   8   2      924.51      934.37     21.27 o 
   3   8   2     3202.73     3067.69     62.36 o 
   4   8   2     1264.03     1216.14     21.34 o 
   5   8   2      766.85      752.03     16.13 o 
   6   8   2       10.38       12.57      5.76 o 
   7   8   2      790.95      789.21     19.96 o 
   8   8   2     1252.33     1315.59     34.32 o 
   9   8   2      589.18      567.70     37.47 o 
 -10   9   2      263.88      296.68     22.87 o 
  -9   9   2     1370.41     1354.53     53.51 o 
  -8   9   2      422.92      414.17     12.28 o 
  -7   9   2      427.51      391.58     17.93 o 
  -6   9   2     1463.83     1445.50     20.01 o 
  -5   9   2     1093.22     1118.14     16.45 o 
  -4   9   2      104.57      122.70      5.96 o 
  -3   9   2      977.79      934.47     35.10 o 
  -2   9   2     2242.27     2199.53     36.55 o 
  -1   9   2     2468.55     2443.33     34.68 o 
   0   9   2        0.65        0.56      3.22 o 
   1   9   2     2531.70     2544.47     40.44 o 
   2   9   2     7311.04     7052.64     92.02 o 
   3   9   2      270.02      248.35      9.22 o 
   4   9   2       20.73       18.53      5.21 o 
   5   9   2      998.01      972.27     19.42 o 
   6   9   2     1605.54     1585.19     27.88 o 
   7   9   2      415.91      390.85     17.22 o 
   8   9   2       18.64       33.60     12.34 o 
   9   9   2      485.01      536.61     36.76 o 
  -9  10   2      106.09       59.56     12.74 o 
  -8  10   2      848.02      895.92     30.03 o 
  -7  10   2     2237.93     2266.62     80.77 o 
  -6  10   2      331.04      320.06     15.12 o 
  -5  10   2      609.03      614.27     15.94 o 
  -4  10   2      862.11      885.95     27.56 o 
  -3  10   2     2077.24     2060.36     45.07 o 
  -2  10   2      171.29      168.82      8.69 o 
  -1  10   2     1244.19     1259.75     35.87 o 
   0  10   2     3305.95     3363.37     66.91 o 
   1  10   2      485.73      489.84     12.46 o 
   2  10   2     1333.15     1288.47     24.18 o 
   3  10   2      529.71      534.90     18.97 o 
   4  10   2     1427.59     1400.00     32.90 o 
   5  10   2      920.42      933.75     25.54 o 
   6  10   2       24.51       20.00     13.19 o 
   7  10   2      698.35      710.06     23.61 o 
   8  10   2      552.14      588.57     28.09 o 
  -8  11   2       21.38       30.38     19.20 o 
  -7  11   2       24.40       27.19      9.92 o 
  -6  11   2     1429.67     1411.62     34.68 o 
  -5  11   2     1084.68     1022.26     27.25 o 
  -4  11   2       37.94       48.62      7.29 o 
  -3  11   2     1050.84     1053.39     29.19 o 
  -2  11   2     2577.34     2542.87     42.93 o 
  -1  11   2     1123.86     1111.96     22.36 o 
   0  11   2       95.83      103.90     11.47 o 
   1  11   2      159.68      166.49     12.93 o 
   2  11   2     2508.80     2550.23     42.66 o 
   3  11   2      927.12      908.31     20.09 o 
   4  11   2       20.73       36.86      8.66 o 
   5  11   2      593.69      605.17     20.71 o 
   6  11   2     1476.76     1508.63     36.90 o 
   7  11   2      527.33      504.56     34.94 o 
  -7  12   2      284.23      237.53     26.74 o 
  -6  12   2      192.04      194.40     14.02 o 
  -5  12   2      170.61      147.00     12.21 o 
  -4  12   2      843.13      889.81     22.99 o 
  -3  12   2      596.12      601.37     22.77 o 
  -2  12   2       66.22       73.59      7.85 o 
  -1  12   2       42.53       42.57      7.01 o 
   0  12   2     3212.14     3162.39     65.66 o 
   1  12   2     1501.93     1452.01     36.38 o 
   2  12   2       60.24       78.33      9.34 o 
   3  12   2      748.84      786.16     23.17 o 
   4  12   2      509.14      494.70     18.91 o 
   5  12   2      321.74      308.87     15.92 o 
   6  12   2       40.40       66.56     20.91 o 
  -6  13   2      734.02      694.33     39.09 o 
  -5  13   2      204.05      216.87     25.63 o 
  -4  13   2       68.34       94.99      9.61 o 
  -3  13   2      194.87      210.32     16.59 o 
  -2  13   2     1209.17     1186.98     25.12 o 
  -1  13   2     1489.63     1491.51     29.30 o 
   0  13   2       20.45       15.85     11.39 o 
   1  13   2      230.15      249.82     16.80 o 
   2  13   2      686.40      694.47     23.24 o 
   3  13   2      678.70      667.39     21.60 o 
   4  13   2       21.15       14.37     12.46 o 
   5  13   2      406.55      425.58     33.02 o 
  -5  14   2      125.82      155.85     25.36 o 
  -4  14   2      466.93      499.32     23.06 o 
  -3  14   2      900.15      881.38     21.94 o 
  -2  14   2       92.42       94.38      9.54 o 
  -1  14   2      625.71      661.06     25.81 o 
   0  14   2      782.01      786.12     48.54 o 
   1  14   2      296.90      301.09     19.45 o 
   2  14   2       25.82       22.77      8.34 o 
   3  14   2      148.00      164.71     23.81 o 
   4  14   2      751.78      773.22     42.22 o 
  -2  15   2      272.44      317.50     25.07 o 
  -1  15   2      432.08      469.98     24.06 o 
   0  15   2      117.39      115.19     16.20 o 
   1  15   2      470.32      480.87     23.90 o 
 -12   1   3       37.48       42.19      9.07 o 
 -11   1   3       19.99       16.55      4.07 o 
 -10   1   3        0.05        2.00      4.24 o 
  -9   1   3       43.76       38.89      4.15 o 
  -8   1   3      159.23      165.53      5.73 o 
  -7   1   3       11.58        6.63      2.65 o 
  -6   1   3        8.32        2.53      1.48 o 
  -5   1   3       50.09       52.97      2.32 o 
  -4   1   3      493.95      478.12      6.43 o 
  -3   1   3      131.48      148.44      3.38 o 
  -2   1   3        6.10       -1.29      1.29 o 
  -1   1   3      468.27      504.28      7.70 o 
   0   1   3        6.41        0.92      1.06 o 
   1   1   3       69.25       60.69      2.25 o 
   2   1   3       38.15       47.09      2.91 o 
   3   1   3      126.45      138.00      4.70 o 
   4   1   3       75.57       94.24      7.47 o 
   5   1   3      215.08      248.77      5.28 o 
   6   1   3       60.22       59.73      3.68 o 
   7   1   3      322.88      324.20      7.31 o 
   8   1   3       26.31       32.64      4.11 o 
   9   1   3       42.96       52.38      5.62 o 
  10   1   3        3.60       -2.40      5.78 o 
  11   1   3       10.81        5.57     10.02 o 
 -12   2   3       27.98       25.86      8.76 o 
 -11   2   3        0.68       -4.13      4.83 o 
 -10   2   3        0.44       -1.00      4.00 o 
  -9   2   3       14.83       15.86      3.63 o 
  -8   2   3       25.70       23.92      3.49 o 
  -7   2   3      331.01      336.24      6.95 o 
  -6   2   3      119.56      140.63     12.35 o 
  -5   2   3       51.39       43.50      2.50 o 
  -4   2   3     2904.37     3150.71     33.17 o 
  -3   2   3     1385.18     1524.94     16.73 o 
  -2   2   3      420.76      497.22      8.38 o 
  -1   2   3      349.32      348.42      5.80 o 
   0   2   3      333.15      350.74      4.96 o 
   1   2   3      458.44      473.40      6.17 o 
   2   2   3     3693.60     4131.76     38.92 o 
   3   2   3        4.95        3.40      1.41 o 
   4   2   3      465.09      484.66      7.89 o 
   5   2   3       21.41       19.73      2.39 o 
   6   2   3        7.25        3.93      2.44 o 
   7   2   3        0.64       -2.33      3.18 o 
   8   2   3        3.22        7.86      3.99 o 
   9   2   3       32.58       27.13      5.58 o 
  10   2   3       10.82       14.10      6.16 o 
  11   2   3       39.33       38.23     12.65 o 
 -12   3   3        1.49        2.40      9.19 o 
 -11   3   3        0.48       -3.93      5.15 o 
 -10   3   3        6.65        4.09      4.90 o 
  -9   3   3        2.22       -0.93      3.95 o 
  -8   3   3      475.45      463.45     10.87 o 
  -7   3   3       71.24       77.06      4.64 o 
  -6   3   3        0.96        1.38      2.33 o 
  -5   3   3      179.64      204.49      5.62 o 
  -4   3   3      342.15      413.02      6.41 o 
  -3   3   3        3.90        4.72      1.58 o 
  -2   3   3      187.18      179.37      4.35 o 
  -1   3   3      603.87      599.65      8.12 o 
   0   3   3     1740.60     1766.82     21.84 o 
   1   3   3      369.70      314.91      5.26 o 
   2   3   3     1133.55     1272.63     13.97 o 
   3   3   3     2076.30     2278.39     22.60 o 
   4   3   3       63.70       64.59      2.57 o 
   5   3   3      436.29      418.73      7.78 o 
   6   3   3      208.59      214.90      6.25 o 
   7   3   3       14.93       17.41      3.47 o 
   8   3   3       80.45       77.45      5.78 o 
   9   3   3       14.32       17.01      8.05 o 
  10   3   3       15.95       16.74      5.25 o 
 -12   4   3       68.24       79.60     11.51 o 
 -11   4   3        2.69       -4.90      6.70 o 
 -10   4   3       30.75       33.14      6.35 o 
  -9   4   3        1.00       -3.00      4.21 o 
  -8   4   3        2.17        2.74      4.01 o 
  -7   4   3       57.28       48.70      3.96 o 
  -6   4   3       10.70        8.48      2.82 o 
  -5   4   3       57.90       61.11      3.54 o 
  -4   4   3     3927.14     4122.07     39.98 o 
  -3   4   3       45.26       53.38      2.54 o 
  -2   4   3     1755.84     2026.77     22.93 o 
  -1   4   3      735.10      812.03     14.46 o 
   0   4   3      239.39      287.84      6.88 o 
   1   4   3      497.40      507.10      6.15 o 
   2   4   3      132.23      151.56      2.77 o 
   3   4   3        0.40       -0.83      1.25 o 
   4   4   3      880.62      858.56     10.27 o 
   5   4   3      184.95      188.42      4.51 o 
   6   4   3      293.97      286.15      5.44 o 
   7   4   3       10.99        9.93      3.29 o 
   8   4   3      180.83      187.12      6.47 o 
   9   4   3       20.46       19.63      4.90 o 
  10   4   3        0.45        2.20      4.84 o 
 -11   5   3      118.61      127.44     10.29 o 
 -10   5   3       62.59       66.01      7.96 o 
  -9   5   3        5.19        4.91      5.25 o 
  -8   5   3       41.52       36.73      5.59 o 
  -7   5   3        7.40        4.99      3.05 o 
  -6   5   3        8.25        7.62      3.08 o 
  -5   5   3        0.90        6.14      3.90 o 
  -4   5   3      154.31      168.18      3.97 o 
  -3   5   3      163.47      192.06      6.30 o 
  -2   5   3      417.05      450.19      6.53 o 
  -1   5   3       22.95       30.36      2.28 o 
   0   5   3       87.45      108.30      3.70 o 
   1   5   3     1164.85     1363.50     14.76 o 
   2   5   3      572.44      601.67      8.84 o 
   3   5   3      517.55      542.14     10.37 o 
   4   5   3        0.30        0.47      1.86 o 
   5   5   3       27.56       27.18      3.15 o 
   6   5   3        3.40        2.29      2.65 o 
   7   5   3        1.73        4.43      3.44 o 
   8   5   3      122.30      122.80      6.62 o 
   9   5   3        3.26        3.85      7.07 o 
  10   5   3      153.12      146.31      9.74 o 
 -11   6   3       20.91       17.17      7.15 o 
 -10   6   3       90.07       85.64      8.49 o 
  -9   6   3        0.35        2.97      5.22 o 
  -8   6   3        6.45       11.42      4.45 o 
  -7   6   3      175.34      174.97      6.34 o 
  -6   6   3      353.82      390.09      9.37 o 
  -5   6   3       14.17       14.98      2.77 o 
  -4   6   3       44.99       65.85      3.55 o 
  -3   6   3      153.01      160.39      3.79 o 
  -2   6   3      801.50      873.07     17.25 o 
  -1   6   3     1022.31     1098.28     14.08 o 
   0   6   3      648.99      713.96     11.53 o 
   1   6   3      404.64      409.72      6.90 o 
   2   6   3        7.17        5.63      3.11 o 
   3   6   3      268.14      281.23      6.33 o 
   4   6   3       58.05       49.09      4.35 o 
   5   6   3       86.79       77.05      4.82 o 
   6   6   3       79.42       82.59      5.42 o 
   7   6   3        1.74        0.03      5.34 o 
   8   6   3        7.92       11.37     10.34 o 
   9   6   3        1.53        0.63      8.46 o 
  10   6   3       20.35       23.11      9.85 o 
 -11   7   3       11.23        4.73      8.81 o 
 -10   7   3      127.63      149.96     11.34 o 
  -9   7   3       14.61       24.23      7.29 o 
  -8   7   3       12.01        5.12      4.86 o 
  -7   7   3      113.67      126.83      6.81 o 
  -6   7   3     1765.32     1721.15     20.93 o 
  -5   7   3      640.13      675.06     10.49 o 
  -4   7   3        0.78       -2.92      2.92 o 
  -3   7   3        6.96        7.90      3.64 o 
  -2   7   3      498.75      517.67      9.03 o 
  -1   7   3       25.91       30.73      2.91 o 
   0   7   3      102.58      119.19      4.03 o 
   1   7   3       11.98       20.33      2.82 o 
   2   7   3      656.27      677.47     10.23 o 
   3   7   3      542.72      572.76      9.63 o 
   4   7   3      732.00      730.35     13.22 o 
   5   7   3      225.51      228.33      8.01 o 
   6   7   3       93.62       93.20      8.15 o 
   7   7   3       38.25       31.49      7.02 o 
   8   7   3       32.75       37.95     11.13 o 
   9   7   3       19.46        8.82     11.12 o 
 -10   8   3       34.32       39.41     10.58 o 
  -9   8   3        3.93        0.61      8.08 o 
  -8   8   3       43.16       36.32      6.31 o 
  -7   8   3      113.40      110.28      5.54 o 
  -6   8   3       50.50       57.09      5.03 o 
  -5   8   3       85.26       77.30      5.37 o 
  -4   8   3        2.87        8.55      3.82 o 
  -3   8   3       36.71       38.35      4.55 o 
  -2   8   3       16.79       19.67      3.14 o 
  -1   8   3      211.90      199.61      7.69 o 
   0   8   3        3.89        7.72      2.82 o 
   1   8   3        9.64       18.37      3.15 o 
   2   8   3       18.32       18.73      4.40 o 
   3   8   3      233.73      228.17      8.22 o 
   4   8   3      161.32      166.79      7.80 o 
   5   8   3        6.72       13.52      5.49 o 
   6   8   3      301.28      288.88     10.90 o 
   7   8   3       37.32       35.81      7.90 o 
   8   8   3        3.95       28.02     17.17 o 
   9   8   3       51.57       46.70     19.57 o 
 -10   9   3        5.35       10.91     10.01 o 
  -9   9   3      151.13      151.44     12.49 o 
  -8   9   3      148.33      125.12     11.43 o 
  -7   9   3      267.62      263.78      9.31 o 
  -6   9   3      157.11      147.97      8.21 o 
  -5   9   3      124.59      122.03      6.41 o 
  -4   9   3      272.14      246.27      9.26 o 
  -3   9   3       12.00       12.74      3.22 o 
  -2   9   3      119.66      133.77      6.50 o 
  -1   9   3       17.67       22.80      4.32 o 
   0   9   3      100.50      104.68      5.55 o 
   1   9   3      348.34      357.46      9.07 o 
   2   9   3     2011.09     1989.86     29.66 o 
   3   9   3       12.57        5.68      2.90 o 
   4   9   3       10.05       14.04      5.33 o 
   5   9   3        9.28       15.51      5.80 o 
   6   9   3        9.34        1.04      7.25 o 
   7   9   3      161.59      154.93     11.09 o 
   8   9   3       37.74       59.64     11.11 o 
  -9  10   3       22.46       22.53     10.58 o 
  -8  10   3        1.26        3.27      6.64 o 
  -7  10   3      375.31      362.13     12.68 o 
  -6  10   3       89.63      107.14     10.75 o 
  -5  10   3      118.89      110.17      8.50 o 
  -4  10   3      205.67      225.40     10.41 o 
  -3  10   3       14.19       19.78      6.21 o 
  -2  10   3        0.09        1.75      5.19 o 
  -1  10   3       21.18       19.78      5.49 o 
   0  10   3      691.67      713.55     16.16 o 
   1  10   3       16.82       15.05      5.28 o 
   2  10   3      462.97      461.55     12.90 o 
   3  10   3        1.65        0.90      6.24 o 
   4  10   3      160.99      161.11     11.14 o 
   5  10   3      108.52       95.61     11.84 o 
   6  10   3       85.91       88.67     16.66 o 
   7  10   3      118.60      113.53     16.41 o 
  -8  11   3       36.82       37.01     13.05 o 
  -7  11   3       31.10       27.35     10.04 o 
  -6  11   3       48.09       53.91     11.62 o 
  -5  11   3       76.22       72.12      8.29 o 
  -4  11   3       68.20       74.38      9.03 o 
  -3  11   3       14.38       19.04      6.51 o 
  -2  11   3       54.97       59.52      7.27 o 
  -1  11   3        9.25        4.29      7.89 o 
   0  11   3      273.38      267.56     15.56 o 
   1  11   3        4.41        0.03      9.51 o 
   2  11   3       37.48       39.08      6.68 o 
   3  11   3       94.57      103.20      9.83 o 
   4  11   3        0.07       -7.64      7.64 o 
   5  11   3      241.13      251.25     14.77 o 
   6  11   3        4.05        3.93     16.70 o 
   7  11   3        4.18       10.74     18.96 o 
  -7  12   3        2.28       -0.60     18.45 o 
  -6  12   3        9.77        8.97      9.29 o 
  -5  12   3        0.48       -1.36      7.51 o 
  -4  12   3      159.93      152.68     12.04 o 
  -3  12   3      272.28      258.75     11.79 o 
  -2  12   3       48.02       45.38      7.52 o 
  -1  12   3       38.98       38.65      7.01 o 
   0  12   3     1174.30     1154.42     31.78 o 
   1  12   3      307.88      301.60     29.58 o 
   2  12   3        6.47        0.27      6.44 o 
   3  12   3      193.12      200.56     12.81 o 
   4  12   3       20.73       16.56      9.10 o 
   5  12   3        0.78       -0.20     18.12 o 
   6  12   3       19.46       15.26     19.34 o 
  -6  13   3       32.02       25.93     19.86 o 
  -5  13   3      107.08      112.04     20.62 o 
  -4  13   3        8.21       11.76      9.88 o 
  -3  13   3        7.92        2.08      7.39 o 
  -2  13   3        9.54       17.35      7.70 o 
  -1  13   3      392.10      368.35     13.67 o 
   0  13   3       22.82       19.08     12.05 o 
   1  13   3        4.19       11.25     11.70 o 
   2  13   3       17.23       14.42      7.21 o 
   3  13   3       60.98       55.93      9.63 o 
   4  13   3        5.07        3.84     19.22 o 
   5  13   3       59.11       75.50     22.58 o 
  -5  14   3       88.63       70.97     22.53 o 
  -4  14   3       34.60       44.13     14.23 o 
  -3  14   3      231.23      211.34     24.71 o 
  -2  14   3      160.10      151.46     11.60 o 
  -1  14   3       12.41       15.85     10.76 o 
   0  14   3       40.59       45.62     13.29 o 
   1  14   3       27.07       27.37     13.18 o 
   2  14   3        0.27        6.17      8.97 o 
   3  14   3       18.44        1.00     19.81 o 
  -2  15   3      146.07      161.58     30.10 o 
  -1  15   3      289.54      282.59     20.11 o 
   0  15   3        8.46       11.79     13.47 o 
 -12   0   4      390.06      377.05     21.18 o 
 -11   0   4      759.82      739.60     19.63 o 
 -10   0   4      485.76      458.43     16.39 o 
  -9   0   4       96.30       99.50      7.48 o 
  -8   0   4     2255.24     2206.94     39.38 o 
  -7   0   4     2328.59     2090.11     36.76 o 
  -6   0   4      251.82      297.75      7.65 o 
  -5   0   4      486.62      591.78     14.88 o 
  -4   0   4     4629.40     4665.21     90.25 o 
  -3   0   4    13454.60    13421.14    337.54 o 
  -2   0   4      303.53      284.65      7.44 o 
  -1   0   4     3773.77     3934.86    101.26 o 
   0   0   4     2582.10     2481.50     38.13 o 
   1   0   4    14222.49    13843.30    349.98 o 
   2   0   4      667.05      754.24     26.19 o 
   3   0   4     5177.11     5369.36     63.54 o 
   4   0   4     2301.37     2009.02     25.31 o 
   5   0   4     2107.27     2035.74     35.78 o 
   6   0   4        8.29        9.15      4.85 o 
   7   0   4     1266.53     1222.94     22.72 o 
   8   0   4     1909.50     1850.87     35.86 o 
   9   0   4      587.33      549.10     17.20 o 
  10   0   4       27.51       21.60     12.02 o 
 -12   1   4      297.57      296.67     13.95 o 
 -11   1   4      164.85      168.66      7.46 o 
 -10   1   4     1673.36     1657.34     24.77 o 
  -9   1   4     2108.20     2037.64     26.62 o 
  -8   1   4      222.99      212.20      6.30 o 
  -7   1   4      118.32      113.48      6.01 o 
  -6   1   4    11146.01    11040.37    166.03 o 
  -5   1   4     4590.92     4470.65     48.72 o 
  -4   1   4     2298.67     2288.68     33.17 o 
  -3   1   4     4859.27     4771.21     52.12 o 
  -2   1   4     8856.10     8755.30    121.07 o 
  -1   1   4    13001.02    12692.20    147.32 o 
   0   1   4     1285.01     1352.95     16.96 o 
   1   1   4     5744.25     5755.13     60.62 o 
   2   1   4    13300.47    13680.19    125.34 o 
   3   1   4     5094.87     5300.85     44.25 o 
   4   1   4     1645.05     1759.83     19.46 o 
   5   1   4     2537.15     2567.79     30.30 o 
   6   1   4     3097.32     3049.77     36.71 o 
   7   1   4     1210.08     1145.24     15.33 o 
   8   1   4       11.14       16.74      4.34 o 
   9   1   4      981.14      965.17     16.61 o 
  10   1   4      816.45      809.79     24.43 o 
 -12   2   4      447.86      449.10     19.87 o 
 -11   2   4      844.11      842.86     14.86 o 
 -10   2   4      195.95      195.91      7.71 o 
  -9   2   4      159.92      141.57      5.88 o 
  -8   2   4     1477.30     1443.74     19.55 o 
  -7   2   4     6079.29     5874.92     65.40 o 
  -6   2   4      667.53      630.05     11.31 o 
  -5   2   4     2418.62     2470.98     28.43 o 
  -4   2   4     8671.51     8794.10     88.08 o 
  -3   2   4     3993.57     3801.99     41.98 o 
  -2   2   4     1215.60     1275.29     18.01 o 
  -1   2   4     6508.17     6712.15     86.84 o 
   0   2   4    13439.27    13697.86    158.20 o 
   1   2   4     3936.08     4163.89     48.57 o 
   2   2   4     1006.33     1165.31     14.49 o 
   3   2   4     1534.71     1544.47     16.28 o 
   4   2   4     8511.88     8327.67     72.93 o 
   5   2   4     3194.32     3240.93     32.28 o 
   6   2   4      132.42      150.61      7.28 o 
   7   2   4     1252.91     1241.26     17.42 o 
   8   2   4     2014.54     1983.20     29.24 o 
   9   2   4      946.91      922.82     15.53 o 
  10   2   4       36.62       42.79     10.60 o 
 -12   3   4      233.60      246.51     11.55 o 
 -11   3   4       86.50       77.42      7.27 o 
 -10   3   4      329.07      334.52     10.62 o 
  -9   3   4     2242.47     2135.73     34.84 o 
  -8   3   4      170.64      158.75      7.73 o 
  -7   3   4      553.56      567.33     11.52 o 
  -6   3   4     2362.52     2221.95     26.82 o 
  -5   3   4     3342.56     3229.20     39.88 o 
  -4   3   4     2385.94     2521.40     28.90 o 
  -3   3   4     2021.37     1915.35     23.79 o 
  -2   3   4     6638.57     6782.54     78.80 o 
  -1   3   4     5340.29     5406.79     70.13 o 
   0   3   4      195.32      200.82      4.37 o 
   1   3   4     2921.27     2972.55     39.84 o 
   2   3   4     9942.75    10258.69    100.37 o 
   3   3   4     2011.99     1812.25     19.81 o 
   4   3   4        1.49        5.40      2.17 o 
   5   3   4     1006.83      971.20     11.92 o 
   6   3   4     2663.11     2547.75     25.41 o 
   7   3   4     1092.91     1059.89     14.17 o 
   8   3   4       28.04       19.92      4.37 o 
   9   3   4      504.54      506.22     11.19 o 
  10   3   4      825.90      854.23     17.64 o 
 -12   4   4      554.18      610.28     21.14 o 
 -11   4   4      970.20      985.46     32.14 o 
 -10   4   4      348.25      336.49     11.42 o 
  -9   4   4      901.60      864.76     20.36 o 
  -8   4   4     3290.48     3135.02     42.34 o 
  -7   4   4     2361.57     2253.66     31.42 o 
  -6   4   4     1019.50      960.40     14.08 o 
  -5   4   4      682.25      669.45     10.94 o 
  -4   4   4     6919.81     6862.41     81.72 o 
  -3   4   4     4446.47     4529.24     59.71 o 
  -2   4   4     1227.14     1297.93     15.38 o 
  -1   4   4     2289.79     2256.10     27.01 o 
   0   4   4    17816.52    18330.78    241.92 o 
   1   4   4     7072.52     6962.23     90.28 o 
   2   4   4     1756.11     1973.42     20.95 o 
   3   4   4     3769.62     3916.85     39.99 o 
   4   4   4     3644.52     3644.60     37.80 o 
   5   4   4     1602.67     1576.29     18.36 o 
   6   4   4      179.86      164.05      5.54 o 
   7   4   4     1412.57     1396.27     19.04 o 
   8   4   4     1814.49     1809.29     24.97 o 
   9   4   4      560.93      573.16     15.69 o 
  10   4   4       22.28       14.79      7.76 o 
 -11   5   4       28.81       34.78      7.29 o 
 -10   5   4      314.20      345.10     11.79 o 
  -9   5   4     1688.23     1752.72     33.65 o 
  -8   5   4      221.53      252.65     14.77 o 
  -7   5   4      496.08      522.76      9.86 o 
  -6   5   4     2843.92     2816.15     57.38 o 
  -5   5   4     5400.31     5381.46     59.84 o 
  -4   5   4        7.53        6.93      2.18 o 
  -3   5   4     1147.89     1131.32     15.28 o 
  -2   5   4     7472.67     7293.79     78.02 o 
  -1   5   4     4470.33     4541.20     68.94 o 
   0   5   4      262.62      250.56      6.38 o 
   1   5   4      789.85      709.30      9.42 o 
   2   5   4     4276.97     4327.75     52.63 o 
   3   5   4     5734.91     5699.12     67.10 o 
   4   5   4       30.23       38.66      3.04 o 
   5   5   4     2325.04     2360.25     26.16 o 
   6   5   4     3077.76     3023.62     31.14 o 
   7   5   4     1305.02     1281.27     17.92 o 
   8   5   4       14.62       22.95      5.97 o 
   9   5   4      680.21      708.37     17.55 o 
  10   5   4      540.23      555.38     23.10 o 
 -11   6   4      399.41      425.00     13.71 o 
 -10   6   4      111.95      133.62      8.49 o 
  -9   6   4       89.57       87.16     23.70 o 
  -8   6   4     1426.66     1413.34     33.23 o 
  -7   6   4     2806.58     2793.51     33.99 o 
  -6   6   4     1828.37     1805.44     24.70 o 
  -5   6   4      957.26      964.19     13.50 o 
  -4   6   4     3788.35     3753.53     41.83 o 
  -3   6   4     3098.72     3167.98     35.32 o 
  -2   6   4       94.16       90.87      5.32 o 
  -1   6   4      923.33      871.51     13.09 o 
   0   6   4     9590.15     9683.97    112.57 o 
   1   6   4     2822.99     2782.47     30.66 o 
   2   6   4      553.31      562.61     11.83 o 
   3   6   4      842.09      836.00     12.65 o 
   4   6   4     1632.20     1592.41     20.27 o 
   5   6   4     1786.02     1771.81     22.66 o 
   6   6   4       32.29       24.48      4.09 o 
   7   6   4     1111.43     1113.85     20.19 o 
   8   6   4      876.65      870.19     20.77 o 
   9   6   4      432.98      474.07     16.09 o 
 -11   7   4       46.19       30.40     11.35 o 
 -10   7   4      929.34      975.85     29.48 o 
  -9   7   4      918.73      926.58     28.22 o 
  -8   7   4      210.53      216.50      9.44 o 
  -7   7   4      884.24      886.20     15.06 o 
  -6   7   4     1845.17     1732.79     24.07 o 
  -5   7   4     2350.16     2400.95     35.64 o 
  -4   7   4       89.21       97.10      6.92 o 
  -3   7   4      248.43      244.96      8.83 o 
  -2   7   4     5849.39     5876.52     78.75 o 
  -1   7   4     5382.75     5510.40     60.82 o 
   0   7   4      281.99      265.20      7.61 o 
   1   7   4     2328.12     2323.99     28.87 o 
   2   7   4     4520.80     4466.75     52.71 o 
   3   7   4     2798.64     2738.77     35.41 o 
   4   7   4      133.74      138.07     11.23 o 
   5   7   4     1437.28     1415.36     21.86 o 
   6   7   4     1837.25     1810.91     28.81 o 
   7   7   4      915.92      890.52     25.99 o 
   8   7   4       76.63       78.48     19.75 o 
   9   7   4      422.63      440.62     34.18 o 
 -10   8   4      309.29      320.29     17.42 o 
  -9   8   4      222.42      213.94     13.36 o 
  -8   8   4     1811.87     1857.61     35.42 o 
  -7   8   4      877.05      952.21     21.63 o 
  -6   8   4      375.97      388.26     10.07 o 
  -5   8   4      477.58      508.21     11.03 o 
  -4   8   4     2030.08     1989.26     29.89 o 
  -3   8   4     4473.36     4505.76     60.87 o 
  -2   8   4        9.48       11.55      3.44 o 
  -1   8   4      865.23      822.19     14.74 o 
   0   8   4     3468.91     3409.80     46.82 o 
   1   8   4     3662.40     3549.92     42.86 o 
   2   8   4      129.88      128.69      8.88 o 
   3   8   4     1283.78     1260.28     21.97 o 
   4   8   4     2806.68     2735.59     41.55 o 
   5   8   4     1208.71     1191.11     22.37 o 
   6   8   4        1.84        7.91      6.98 o 
   7   8   4      569.27      597.26     43.75 o 
   8   8   4     1201.79     1258.80     54.91 o 
   9   8   4      132.54      147.31     25.50 o 
 -10   9   4      618.85      633.55     23.34 o 
  -9   9   4      187.43      200.94     15.82 o 
  -8   9   4      868.72      902.84     31.92 o 
  -7   9   4       60.76       80.08      5.65 o 
  -6   9   4     1495.70     1556.68     24.21 o 
  -5   9   4     2423.75     2490.85     33.47 o 
  -4   9   4      378.75      329.04     10.08 o 
  -3   9   4     1260.58     1186.91     20.28 o 
  -2   9   4     3239.74     3163.27     44.49 o 
  -1   9   4     1271.67     1226.09     20.23 o 
   0   9   4      468.96      477.33     18.02 o 
   1   9   4      851.17      843.47     13.25 o 
   2   9   4     1295.39     1272.87     21.00 o 
   3   9   4     1039.48     1009.09     19.08 o 
   4   9   4      223.01      214.12      9.48 o 
   5   9   4      286.23      300.45     11.21 o 
   6   9   4     2150.44     2177.85     40.33 o 
   7   9   4      374.16      337.36     17.34 o 
   8   9   4        1.74       13.80     18.49 o 
  -9  10   4        4.73        9.33      9.03 o 
  -8  10   4      639.23      651.05     16.71 o 
  -7  10   4      850.35      926.21     22.30 o 
  -6  10   4       35.30       49.70      8.98 o 
  -5  10   4     1154.65     1088.38     18.25 o 
  -4  10   4      893.09      887.35     15.75 o 
  -3  10   4     2454.36     2443.32     36.18 o 
  -2  10   4      325.38      321.71      9.82 o 
  -1  10   4      973.94      928.67     17.08 o 
   0  10   4     1917.25     1862.41     28.54 o 
   1  10   4     1763.86     1756.16     27.19 o 
   2  10   4      112.79      118.20     13.17 o 
   3  10   4      776.74      796.20     61.04 o 
   4  10   4     2930.95     2896.18     57.27 o 
   5  10   4      801.58      743.65     19.77 o 
   6  10   4       40.14       55.64      8.91 o 
   7  10   4       53.89      106.04     22.05 o 
  -8  11   4      183.52      189.02     17.82 o 
  -7  11   4      330.08      423.06     23.36 o 
  -6  11   4      741.37      817.72     24.70 o 
  -5  11   4      881.35      905.08     37.50 o 
  -4  11   4      165.43      160.00      9.86 o 
  -3  11   4      507.30      495.55     15.00 o 
  -2  11   4     1157.31     1161.30     23.97 o 
  -1  11   4     2340.90     2253.12     39.03 o 
   0  11   4      742.74      718.02     25.47 o 
   1  11   4      905.09      866.54     41.19 o 
   2  11   4     2197.30     2215.84     38.28 o 
   3  11   4     1051.83     1014.55     43.29 o 
   4  11   4        0.69        7.59      8.17 o 
   5  11   4      227.54      244.15     14.91 o 
   6  11   4      845.01      848.64     41.03 o 
   7  11   4      175.44      185.57     24.73 o 
  -6  12   4       79.95       91.21     11.71 o 
  -5  12   4      146.39      159.61     10.64 o 
  -4  12   4     1638.11     1665.43     64.72 o 
  -3  12   4     1659.89     1614.78     31.24 o 
  -2  12   4      100.46      107.16     11.63 o 
  -1  12   4      645.49      630.01     16.90 o 
   0  12   4      103.22      111.84     12.09 o 
   1  12   4      536.23      528.79     20.79 o 
   2  12   4       41.64       38.10      7.39 o 
   3  12   4      265.74      254.63     25.78 o 
   4  12   4     1199.20     1158.64     30.89 o 
   5  12   4      722.78      693.26     38.49 o 
   6  12   4       70.09       70.93     22.32 o 
  -6  13   4      458.60      464.41     34.13 o 
  -5  13   4      733.04      805.76     58.57 o 
  -4  13   4       66.63       85.34      9.67 o 
  -3  13   4      508.94      510.88     16.63 o 
  -2  13   4     1223.18     1249.31     26.68 o 
  -1  13   4      984.73     1003.75     23.84 o 
   0  13   4        2.02       -0.45     10.81 o 
   1  13   4      268.00      295.21     17.79 o 
   2  13   4      751.98      770.80     23.49 o 
   3  13   4      826.35      765.76     40.90 o 
   4  13   4       19.30        9.70     19.81 o 
  -5  14   4      353.60      396.25     32.97 o 
  -4  14   4      867.52      877.12     67.30 o 
  -3  14   4      130.76      158.94     16.99 o 
  -2  14   4      983.03      974.83     23.55 o 
  -1  14   4       15.61       18.66      8.32 o 
   0  14   4      854.05      897.92     30.20 o 
   1  14   4      785.70      790.21     31.37 o 
   2  14   4       19.74        4.17     11.64 o 
   3  14   4      436.70      465.81     35.80 o 
 -12   1   5       90.12       77.87      9.76 o 
 -11   1   5        0.06       -0.48      5.06 o 
 -10   1   5        2.81       -0.31      4.81 o 
  -9   1   5       56.61       64.83      5.37 o 
  -8   1   5      263.26      279.13      7.63 o 
  -7   1   5        5.98        4.96      2.03 o 
  -6   1   5       18.14       13.19      2.57 o 
  -5   1   5        1.71        0.98      1.60 o 
  -4   1   5       49.62       47.29      3.19 o 
  -3   1   5      181.52      168.10      3.63 o 
  -2   1   5      306.56      279.88      4.81 o 
  -1   1   5       23.35       17.79      1.71 o 
   0   1   5      656.81      755.14      9.51 o 
   1   1   5      207.18      210.28      4.35 o 
   2   1   5     1078.11     1125.02     13.98 o 
   3   1   5      278.28      303.23      5.04 o 
   4   1   5      231.31      231.78      4.61 o 
   5   1   5       44.45       41.15      3.09 o 
   6   1   5        2.95        5.37      2.67 o 
   7   1   5       22.03       19.52      3.85 o 
   8   1   5        2.15        1.41      4.21 o 
   9   1   5       54.37       50.53      6.04 o 
  10   1   5       76.38       79.04     12.00 o 
 -12   2   5       11.22       11.08      6.60 o 
 -11   2   5       40.73       41.30      5.96 o 
 -10   2   5       71.64       63.56      8.58 o 
  -9   2   5       75.99       72.08      5.38 o 
  -8   2   5       11.57        9.21      3.72 o 
  -7   2   5       83.94       89.89      4.18 o 
  -6   2   5      298.22      298.82      7.43 o 
  -5   2   5       64.00       59.11      2.91 o 
  -4   2   5       91.48      112.70      4.47 o 
  -3   2   5       18.14       19.78      2.23 o 
  -2   2   5     1048.82     1098.73     16.10 o 
  -1   2   5       52.85       54.68      2.31 o 
   0   2   5     1311.84     1487.43     18.76 o 
   1   2   5      175.32      181.92      4.32 o 
   2   2   5      239.01      298.82      6.69 o 
   3   2   5       21.29       28.33      2.29 o 
   4   2   5      394.54      443.02      8.89 o 
   5   2   5       30.15       30.77      3.31 o 
   6   2   5       46.22       46.55      4.48 o 
   7   2   5       59.42       61.00      4.69 o 
   8   2   5       80.73       67.67      5.57 o 
   9   2   5       49.69       57.21      8.75 o 
  10   2   5       30.66       27.65      9.74 o 
 -12   3   5        0.06       -9.16      9.16 o 
 -11   3   5        7.60        5.94      5.93 o 
 -10   3   5        9.43        9.37     10.23 o 
  -9   3   5       33.00       34.06      6.35 o 
  -8   3   5      283.29      271.33      9.14 o 
  -7   3   5       99.41       80.56      5.68 o 
  -6   3   5      163.83      170.21      5.55 o 
  -5   3   5       19.31       20.87      2.51 o 
  -4   3   5       58.10       70.63      3.54 o 
  -3   3   5        0.11        1.62      1.81 o 
  -2   3   5      233.66      246.93      5.53 o 
  -1   3   5      677.92      756.03     11.79 o 
   0   3   5     1997.95     2267.45     27.38 o 
   1   3   5       25.84       26.39      5.37 o 
   2   3   5      460.69      500.18      8.36 o 
   3   3   5        3.92        8.57      2.08 o 
   4   3   5        0.78        2.65      2.56 o 
   5   3   5        6.60        5.99      2.99 o 
   6   3   5      141.00      118.04      8.44 o 
   7   3   5        1.24       -4.07      4.07 o 
   8   3   5        3.47        8.01      5.25 o 
   9   3   5        1.13        0.20      5.83 o 
  10   3   5      207.63      213.62     15.23 o 
 -12   4   5        2.13        8.36      9.57 o 
 -11   4   5       46.79       50.95     10.71 o 
 -10   4   5       18.14       17.87      7.19 o 
  -9   4   5       76.24       66.24      7.60 o 
  -8   4   5        1.83        6.47      4.89 o 
  -7   4   5        0.46        3.14      4.14 o 
  -6   4   5      157.20      167.58      5.69 o 
  -5   4   5      205.98      199.68      5.70 o 
  -4   4   5      148.26      139.68      4.63 o 
  -3   4   5        3.60        1.63      1.91 o 
  -2   4   5      301.52      291.91      5.33 o 
  -1   4   5       44.90       59.13      2.86 o 
   0   4   5      659.74      751.59     12.17 o 
   1   4   5        0.68       -0.88      2.42 o 
   2   4   5      112.99      122.76      4.00 o 
   3   4   5        1.27        0.37      2.24 o 
   4   4   5       30.38       32.91      3.26 o 
   5   4   5        8.52        9.20      3.27 o 
   6   4   5        0.04       -4.00      4.00 o 
   7   4   5       28.35       29.04      4.77 o 
   8   4   5       19.52       15.32      5.42 o 
   9   4   5       16.47       13.21      7.08 o 
  10   4   5        1.38        0.22     12.97 o 
 -11   5   5       19.67       23.43      7.00 o 
 -10   5   5       72.96       74.71      8.72 o 
  -9   5   5      222.60      201.35      9.38 o 
  -8   5   5      297.39      252.46      9.54 o 
  -7   5   5       13.73       12.86      3.79 o 
  -6   5   5       55.37       60.42      4.23 o 
  -5   5   5       33.78       24.90      4.21 o 
  -4   5   5      279.50      301.56      6.52 o 
  -3   5   5      187.70      165.65      6.45 o 
  -2   5   5       56.86       66.07      3.01 o 
  -1   5   5      124.80      136.70      7.29 o 
   0   5   5       70.76       79.59      3.02 o 
   1   5   5     1322.92     1531.27     22.19 o 
   2   5   5      683.94      666.24     13.70 o 
   3   5   5       57.42       71.91      4.11 o 
   4   5   5       39.45       37.08      3.94 o 
   5   5   5        5.75        4.04      3.81 o 
   6   5   5        6.18        8.05      4.40 o 
   7   5   5       48.67       46.59      7.77 o 
   8   5   5       26.17       28.56      7.52 o 
   9   5   5        3.98       -0.03      5.58 o 
 -11   6   5        8.34       13.03      6.98 o 
 -10   6   5        8.08       16.61      8.27 o 
  -9   6   5       21.63       16.53      6.08 o 
  -8   6   5       28.89       30.06      5.65 o 
  -7   6   5       80.16       83.83      5.66 o 
  -6   6   5        1.92        5.33      3.48 o 
  -5   6   5        0.34        5.26      3.18 o 
  -4   6   5       64.30       70.62      5.19 o 
  -3   6   5      212.51      206.71      9.92 o 
  -2   6   5      367.96      408.15     10.60 o 
  -1   6   5        1.78        5.52      2.83 o 
   0   6   5      596.62      664.93     10.28 o 
   1   6   5       72.25       68.41      3.76 o 
   2   6   5       12.25       11.75      3.35 o 
   3   6   5        0.85        1.62      3.10 o 
   4   6   5      584.73      580.53     12.05 o 
   5   6   5        3.10        7.44      3.82 o 
   6   6   5        5.05        5.98      4.43 o 
   7   6   5       52.95       66.26      6.41 o 
   8   6   5       31.61       33.27      7.83 o 
   9   6   5       33.94       26.21     12.94 o 
 -11   7   5      103.09       67.17     26.24 o 
 -10   7   5      184.64      198.13     17.35 o 
  -9   7   5       12.07       11.89     10.77 o 
  -8   7   5       12.43        9.38      6.56 o 
  -7   7   5       13.77        9.91      4.73 o 
  -6   7   5       18.84        6.52      4.16 o 
  -5   7   5      268.78      261.45     10.10 o 
  -4   7   5       26.69       28.58      5.10 o 
  -3   7   5       31.54       29.28      4.82 o 
  -2   7   5       48.70       55.47      4.07 o 
  -1   7   5     1796.43     1895.98     25.33 o 
   0   7   5       72.89       76.26      3.67 o 
   1   7   5      895.83      905.29     18.56 o 
   2   7   5      106.74      127.52      5.62 o 
   3   7   5      234.91      261.91      7.36 o 
   4   7   5      102.31       82.61      5.47 o 
   5   7   5      248.40      247.28      8.11 o 
   6   7   5       74.21       79.93      6.42 o 
   7   7   5       19.11       14.22      6.35 o 
   8   7   5       63.33       60.21      9.97 o 
   9   7   5       34.02       44.44     20.95 o 
 -10   8   5        0.61       -9.20      9.20 o 
  -9   8   5       13.00        9.08     11.23 o 
  -8   8   5      275.98      278.76     16.28 o 
  -7   8   5      310.90      301.09     12.34 o 
  -6   8   5       27.19       23.34      6.04 o 
  -5   8   5       49.05       41.45      6.06 o 
  -4   8   5        2.69        9.17      4.94 o 
  -3   8   5      334.73      354.55     13.68 o 
  -2   8   5      583.86      593.21     12.39 o 
  -1   8   5        4.15        1.89      4.05 o 
   0   8   5      115.86      115.07      6.12 o 
   1   8   5      177.39      200.34      6.23 o 
   2   8   5       80.58       90.11      4.79 o 
   3   8   5       12.75       11.02      3.28 o 
   4   8   5      354.55      333.99     11.17 o 
   5   8   5       17.63       20.32      6.24 o 
   6   8   5       41.47       42.90     12.95 o 
   7   8   5      101.09      116.83     12.07 o 
   8   8   5       46.48       59.78     20.63 o 
 -10   9   5        8.49        6.84      9.22 o 
  -9   9   5       86.16      126.97     15.27 o 
  -8   9   5      279.46      314.48     14.83 o 
  -7   9   5       24.15       26.01      7.30 o 
  -6   9   5        3.83       14.14      5.84 o 
  -5   9   5      245.05      257.28      8.71 o 
  -4   9   5      104.35       88.78      6.53 o 
  -3   9   5      134.42      145.04      7.35 o 
  -2   9   5      249.16      246.50     10.70 o 
  -1   9   5       22.37       26.13      4.92 o 
   0   9   5      407.66      401.53     10.55 o 
   1   9   5       19.70       23.89      3.93 o 
   2   9   5       33.95       40.86      4.42 o 
   3   9   5       26.15       27.45      5.73 o 
   4   9   5       40.53       42.56      6.41 o 
   5   9   5      268.90      255.75     11.24 o 
   6   9   5      184.40      208.80     12.09 o 
   7   9   5        9.88       14.79     10.07 o 
   8   9   5       11.77        9.47     18.74 o 
  -9  10   5      121.91      140.80     15.27 o 
  -8  10   5       81.53       85.47      6.45 o 
  -7  10   5        7.53        2.06     11.96 o 
  -6  10   5      177.10      178.21     11.56 o 
  -5  10   5        0.74        8.08      5.36 o 
  -4  10   5       35.27       32.78      5.84 o 
  -3  10   5       94.29       93.83      6.81 o 
  -2  10   5        3.07       -0.55      4.58 o 
  -1  10   5      281.66      274.73      9.77 o 
   0  10   5      797.82      804.93     16.08 o 
   1  10   5       48.60       51.02      4.77 o 
   2  10   5       21.79       24.35      5.56 o 
   3  10   5       68.55       50.87      8.08 o 
   4  10   5       97.83       95.99      9.08 o 
   5  10   5        0.78       -1.57      7.52 o 
   6  10   5        2.20        4.44      8.27 o 
   7  10   5       40.02       34.90     19.68 o 
  -8  11   5       22.34       10.97     12.36 o 
  -7  11   5        0.70        4.70     11.19 o 
  -6  11   5        4.16        7.62     12.14 o 
  -5  11   5       67.72       72.02      9.30 o 
  -4  11   5        5.66       -1.56      7.50 o 
  -3  11   5       25.77       32.58      7.35 o 
  -2  11   5      525.42      420.18     43.80 o 
  -1  11   5      104.20       94.65      8.85 o 
   0  11   5       48.55       59.89      7.30 o 
   1  11   5       38.44       40.80      5.37 o 
   2  11   5        4.42       -0.75      7.21 o 
   3  11   5       17.63       11.24      8.15 o 
   4  11   5       23.22       34.13      9.46 o 
   5  11   5        2.96       -2.57      9.97 o 
   6  11   5      241.75      222.74     25.28 o 
  -6  12   5      134.14      135.47     15.52 o 
  -5  12   5      168.04      160.76     13.71 o 
  -4  12   5       70.49       75.76      9.03 o 
  -3  12   5        6.35       -0.37      7.22 o 
  -2  12   5       39.08       38.53      7.42 o 
  -1  12   5       40.60       27.83      7.67 o 
   0  12   5        5.68       13.18      7.13 o 
   1  12   5      167.93      169.06     20.76 o 
   2  12   5       46.44       37.81      8.75 o 
   3  12   5       69.65       59.67      9.97 o 
   4  12   5       27.92       60.63     20.18 o 
   5  12   5      149.21      140.15     23.66 o 
  -5  13   5       27.01       27.74     25.12 o 
  -4  13   5       31.32       26.36      8.58 o 
  -3  13   5       63.34       63.12      9.15 o 
  -2  13   5      434.10      423.84     21.49 o 
  -1  13   5        1.93        5.16      7.41 o 
   0  13   5        2.17        8.74      8.40 o 
   1  13   5      140.32      150.16     20.44 o 
   2  13   5      174.26      166.04     13.96 o 
   3  13   5      337.85      281.37     28.83 o 
   4  13   5      232.77      220.00     27.55 o 
  -4  14   5       98.29       85.52     18.80 o 
  -3  14   5       58.77       45.51     20.43 o 
  -2  14   5      279.97      300.26     32.09 o 
  -1  14   5       27.49       43.33      8.72 o 
   0  14   5       32.77       30.96     13.37 o 
   1  14   5       42.48       28.01     20.58 o 
   2  14   5       15.56       -3.87     19.91 o 
 -12   0   6     1157.22     1244.41     38.50 o 
 -11   0   6     1423.35     1463.85     43.33 o 
 -10   0   6      298.86      167.50     66.84 o 
  -9   0   6       14.68       15.67      6.56 o 
  -8   0   6     3324.72     3210.69     53.23 o 
  -7   0   6     2936.39     2971.70     49.06 o 
  -6   0   6      375.61      342.88     24.70 o 
  -5   0   6      135.17      139.56     15.15 o 
  -4   0   6     7722.29     7500.33    137.84 o 
  -3   0   6    20132.73    20038.94    370.69 o 
  -2   0   6     4446.02     4675.13    135.52 o 
  -1   0   6     6223.89     6656.29     98.91 o 
   0   0   6     7095.37     7218.82    107.52 o 
   1   0   6     4099.24     3910.33     60.27 o 
   2   0   6     2252.39     2496.08     40.24 o 
   3   0   6     2789.28     2641.24     56.26 o 
   4   0   6     5029.71     4759.43    271.67 o 
   5   0   6     1764.35     1699.56     32.04 o 
   6   0   6      673.71      658.79     14.30 o 
   7   0   6       70.90       72.55      7.76 o 
   8   0   6     3720.95     3606.30     53.56 o 
   9   0   6      360.66      358.92     34.53 o 
  10   0   6       21.02       12.43     17.45 o 
 -12   1   6      195.62      201.48     12.25 o 
 -11   1   6        9.92       17.30      5.77 o 
 -10   1   6      725.24      711.91     22.33 o 
  -9   1   6     1979.33     1904.11     29.43 o 
  -8   1   6      688.30      665.45     11.88 o 
  -7   1   6      256.75      258.77      7.40 o 
  -6   1   6     3233.41     3046.65     38.86 o 
  -5   1   6     5821.54     5552.93     67.10 o 
  -4   1   6     1196.06     1254.47     18.41 o 
  -3   1   6     2902.07     2972.78     35.33 o 
  -2   1   6      984.68      725.33     14.31 o 
  -1   1   6    11661.33    10760.96    418.16 o 
   0   1   6      125.45      120.27      3.42 o 
   1   1   6     3568.72     3614.21     39.51 o 
   2   1   6     4205.78     4115.14     44.91 o 
   3   1   6     4016.68     3884.89     42.74 o 
   4   1   6      226.75      206.59      5.89 o 
   5   1   6     1668.42     1669.55     18.72 o 
   6   1   6     2216.79     2201.97     27.96 o 
   7   1   6     1128.08     1134.16     17.24 o 
   8   1   6      127.24      110.41      6.55 o 
   9   1   6      275.20      309.65     13.23 o 
 -12   2   6      371.88      390.62     12.56 o 
 -11   2   6     1091.53     1086.34     24.09 o 
 -10   2   6      674.83      645.47     14.16 o 
  -9   2   6      135.76      145.69      8.36 o 
  -8   2   6     2203.90     2229.55     29.77 o 
  -7   2   6     2094.23     2060.66     25.10 o 
  -6   2   6     1028.28     1065.32     16.47 o 
  -5   2   6     1940.36     1751.59     22.75 o 
  -4   2   6     9572.25     9420.96    109.74 o 
  -3   2   6     3341.12     3264.92     43.84 o 
  -2   2   6      921.88      972.57     11.49 o 
  -1   2   6       87.52       54.24      2.61 o 
   0   2   6     6631.14     6565.47     85.95 o 
   1   2   6     7488.60     7825.73     82.43 o 
   2   2   6      144.12      130.68      3.91 o 
   3   2   6     1843.71     1834.23     25.02 o 
   4   2   6     5791.43     5813.01     54.91 o 
   5   2   6     3205.28     3114.78     33.66 o 
   6   2   6       29.81       33.39      4.95 o 
   7   2   6      605.97      607.88     15.36 o 
   8   2   6     1214.53     1233.28     18.84 o 
   9   2   6      324.24      327.61     13.57 o 
 -12   3   6      317.26      348.61     21.77 o 
 -11   3   6       85.27       84.17      9.27 o 
 -10   3   6     1668.40     1659.38     32.99 o 
  -9   3   6     1457.17     1449.22     25.29 o 
  -8   3   6     1191.64     1188.80     21.45 o 
  -7   3   6      182.82      176.48      7.45 o 
  -6   3   6     3742.49     3661.62     41.59 o 
  -5   3   6     3707.07     3548.12     43.42 o 
  -4   3   6     2737.42     2789.02     34.41 o 
  -3   3   6      612.84      565.01      9.99 o 
  -2   3   6    10948.89    11160.42    144.15 o 
  -1   3   6     8234.56     8737.01    100.16 o 
   0   3   6      407.61      392.85      6.83 o 
   1   3   6      284.67      232.15      5.12 o 
   2   3   6     7094.22     6971.40     81.51 o 
   3   3   6     3429.50     3413.58     38.12 o 
   4   3   6      210.05      221.67      5.51 o 
   5   3   6      583.35      603.96     10.22 o 
   6   3   6     2050.64     2092.65     25.80 o 
   7   3   6     1726.94     1693.33     24.76 o 
   8   3   6       57.16       58.72      6.16 o 
   9   3   6      311.15      304.15     18.95 o 
 -12   4   6      363.75      396.72     17.71 o 
 -11   4   6      466.91      516.92     17.01 o 
 -10   4   6      515.06      484.53     16.59 o 
  -9   4   6       77.35       74.38      6.77 o 
  -8   4   6     1005.17     1011.40     19.34 o 
  -7   4   6     2751.57     2655.70     39.72 o 
  -6   4   6      707.71      671.48     11.72 o 
  -5   4   6      624.03      624.88     10.41 o 
  -4   4   6     3000.85     2964.03     36.54 o 
  -3   4   6     7689.95     7544.97     88.17 o 
  -2   4   6      882.99      851.20     13.42 o 
  -1   4   6     2628.32     2545.48     34.78 o 
   0   4   6     3560.77     3327.27     39.54 o 
   1   4   6     3664.79     3645.21     58.10 o 
   2   4   6      101.12      124.09      6.48 o 
   3   4   6      961.39      891.42     12.42 o 
   4   4   6     2848.49     3012.90     31.72 o 
   5   4   6     2417.21     2382.20     34.98 o 
   6   4   6       87.90       99.36      6.01 o 
   7   4   6      844.80      833.18     19.37 o 
   8   4   6     1177.04     1194.58     22.47 o 
   9   4   6      419.38      407.37     22.02 o 
 -11   5   6        1.90        8.94      7.83 o 
 -10   5   6     1340.46     1344.81     33.35 o 
  -9   5   6     1776.22     1781.64     30.07 o 
  -8   5   6      729.36      694.64     18.15 o 
  -7   5   6      445.38      439.71     10.66 o 
  -6   5   6     2997.38     3053.28     38.99 o 
  -5   5   6     3231.98     3275.72     45.17 o 
  -4   5   6      133.96      168.69      5.77 o 
  -3   5   6     1080.74     1115.92     15.19 o 
  -2   5   6     8518.93     8477.81     98.55 o 
  -1   5   6     4447.92     4574.48     60.09 o 
   0   5   6     1365.70     1442.70     22.18 o 
   1   5   6      257.88      221.86      6.36 o 
   2   5   6     7711.66     7730.09     90.45 o 
   3   5   6     2702.42     2570.28     32.95 o 
   4   5   6       87.67       70.71      4.30 o 
   5   5   6     1638.77     1615.41     20.77 o 
   6   5   6     2543.07     2602.68     42.02 o 
   7   5   6      692.18      635.82     68.41 o 
   8   5   6      172.43      185.11     11.51 o 
   9   5   6      373.74      399.94     22.71 o 
 -11   6   6     1138.15     1202.18     33.20 o 
 -10   6   6      327.40      362.57     14.61 o 
  -9   6   6      253.38      259.78     10.70 o 
  -8   6   6      572.88      586.97     20.58 o 
  -7   6   6     3524.10     3528.99     55.18 o 
  -6   6   6      993.32     1035.01     17.48 o 
  -5   6   6      452.42      435.98      9.58 o 
  -4   6   6     2050.56     2020.05     33.49 o 
  -3   6   6     3447.79     3411.95     53.12 o 
  -2   6   6     1541.15     1657.18     35.43 o 
  -1   6   6      307.89      311.40      9.38 o 
   0   6   6     3329.64     3200.81     67.95 o 
   1   6   6     5049.23     5069.98     67.21 o 
   2   6   6       44.79       34.38      3.69 o 
   3   6   6      705.30      670.57     11.95 o 
   4   6   6     2836.82     2930.67     33.91 o 
   5   6   6     1485.88     1506.39     19.87 o 
   6   6   6      105.72      107.21      7.90 o 
   7   6   6      747.71      736.73     19.47 o 
   8   6   6      151.39      168.09     10.35 o 
   9   6   6      412.59      418.51     33.65 o 
 -11   7   6       73.59       97.20     12.66 o 
 -10   7   6      669.10      711.58     39.33 o 
  -9   7   6      899.91      968.52     26.75 o 
  -8   7   6      352.80      358.67     31.43 o 
  -7   7   6      161.01      172.71      7.85 o 
  -6   7   6      867.84      982.59     17.74 o 
  -5   7   6     3325.26     3259.79     84.56 o 
  -4   7   6      385.55      421.28     21.88 o 
  -3   7   6     1149.19     1173.56     27.41 o 
  -2   7   6     6848.14     6482.60    122.05 o 
  -1   7   6     2478.53     2225.44    286.50 o 
   0   7   6      339.30      323.59      9.60 o 
   1   7   6      985.55      938.13     26.36 o 
   2   7   6     2499.87     2483.21     42.11 o 
   3   7   6     1066.48     1094.34     18.72 o 
   4   7   6      133.50      134.43      6.03 o 
   5   7   6      542.60      554.48     10.78 o 
   6   7   6     2182.51     2232.70     38.49 o 
   7   7   6     1082.65     1078.68     19.91 o 
   8   7   6       24.82       12.73      7.82 o 
 -10   8   6      146.38      146.30     24.82 o 
  -9   8   6       21.15       24.95     11.71 o 
  -8   8   6     1395.46     1411.65     42.96 o 
  -7   8   6     2285.24     2247.42     41.09 o 
  -6   8   6      151.60      160.92     17.31 o 
  -5   8   6       78.45       77.36      8.22 o 
  -4   8   6     2752.77     2783.49     56.94 o 
  -3   8   6     2229.20     2225.04     83.56 o 
  -2   8   6      391.90      394.54     13.88 o 
  -1   8   6     1047.84      963.93     75.31 o 
   0   8   6     3385.09     3435.32     47.13 o 
   1   8   6     1626.15     1568.74     24.30 o 
   2   8   6      483.31      438.63     15.44 o 
   3   8   6      505.64      502.99     13.80 o 
   4   8   6     3005.41     2946.10     39.27 o 
   5   8   6      548.47      551.24     16.81 o 
   6   8   6      151.96      153.85      7.79 o 
   7   8   6      399.34      398.16     11.66 o 
   8   8   6      789.40      897.02     47.35 o 
 -10   9   6      323.46      372.46     25.67 o 
  -9   9   6     1149.37     1220.34     36.70 o 
  -8   9   6      376.14      475.92     16.15 o 
  -7   9   6      149.95      163.10     10.37 o 
  -6   9   6     1310.71     1338.22     34.48 o 
  -5   9   6     1710.09     1711.81     38.66 o 
  -4   9   6      160.85      195.94     20.09 o 
  -3   9   6        7.37        8.66      5.16 o 
  -2   9   6     1424.75     1395.84     23.23 o 
  -1   9   6     2493.01     2371.65     35.19 o 
   0   9   6     1291.97     1225.60     23.53 o 
   1   9   6      841.17      850.66     16.01 o 
   2   9   6     1934.08     1967.15     30.09 o 
   3   9   6     1821.30     1828.93     26.45 o 
   4   9   6        5.58       10.25      5.01 o 
   5   9   6      510.28      504.60     16.46 o 
   6   9   6      669.72      658.43     23.43 o 
   7   9   6      337.19      354.72     31.63 o 
  -9  10   6      134.38      150.04      9.74 o 
  -8  10   6      848.40      898.82     23.20 o 
  -7  10   6      611.68      698.91     19.13 o 
  -6  10   6      325.62      325.69     11.69 o 
  -5  10   6        5.34       11.84      6.72 o 
  -4  10   6     3235.58     3165.86     58.08 o 
  -3  10   6     1119.21     1044.25     19.58 o 
  -2  10   6       48.94       54.07      8.93 o 
  -1  10   6      626.57      593.23     15.01 o 
   0  10   6     3151.03     3060.02     44.26 o 
   1  10   6     1331.58     1319.37     22.06 o 
   2  10   6      310.88      300.37     18.41 o 
   3  10   6      502.36      521.27     18.76 o 
   4  10   6     1053.40     1057.58     29.51 o 
   5  10   6      659.27      671.24     19.40 o 
   6  10   6       36.48       15.19     13.22 o 
  -8  11   6       46.96       27.43     13.15 o 
  -7  11   6        3.29       11.34     11.44 o 
  -6  11   6     1161.24     1124.04     34.87 o 
  -5  11   6     1691.66     1764.55     29.78 o 
  -4  11   6      307.87      319.79     11.43 o 
  -3  11   6       90.63       98.47     10.25 o 
  -2  11   6     1268.31     1235.57     22.32 o 
  -1  11   6      693.85      678.34     15.45 o 
   0  11   6        8.65        6.12      5.88 o 
   1  11   6      957.78      955.39     16.19 o 
   2  11   6      245.17      248.13     17.81 o 
   3  11   6     1189.35     1119.94     25.21 o 
   4  11   6      214.08      213.17     14.22 o 
   5  11   6      250.10      289.72     27.67 o 
   6  11   6      509.93      457.34     32.93 o 
  -6  12   6       36.15       27.84     18.30 o 
  -5  12   6       42.62       36.67      9.89 o 
  -4  12   6      451.92      444.71     15.66 o 
  -3  12   6      989.11     1029.26     23.60 o 
  -2  12   6      262.92      267.81     12.39 o 
  -1  12   6      175.33      169.35     10.59 o 
   0  12   6     1425.49     1446.30     35.77 o 
   1  12   6     1782.31     1834.04     34.35 o 
   2  12   6      621.43      628.26     21.10 o 
   3  12   6      662.65      696.83     30.52 o 
   4  12   6      317.16      272.23     28.42 o 
   5  12   6      300.92      285.80     28.96 o 
  -5  13   6      428.96      422.71     31.62 o 
  -4  13   6      223.28      234.26     25.73 o 
  -3  13   6       25.92       25.19      8.29 o 
  -2  13   6      508.95      499.44     25.87 o 
  -1  13   6      374.23      376.30     18.85 o 
   0  13   6       92.45      108.67     15.32 o 
   1  13   6      531.21      535.44     35.85 o 
   2  13   6     1181.30     1210.02     31.81 o 
   3  13   6      734.89      703.14     40.05 o 
  -4  14   6      550.95      611.48     37.96 o 
  -3  14   6      507.43      553.53     25.17 o 
  -2  14   6        2.98        9.07     21.24 o 
  -1  14   6      205.13      208.40     18.14 o 
   0  14   6      751.81      748.50     20.83 o 
   1  14   6      165.23      184.05     26.41 o 
 -12   1   7       11.17        3.47     12.17 o 
 -11   1   7        1.71       -2.13      5.43 o 
 -10   1   7        9.93       15.34      6.12 o 
  -9   1   7        0.30       -1.41      4.08 o 
  -8   1   7        9.40        8.72      3.36 o 
  -7   1   7       89.21       87.02      4.24 o 
  -6   1   7        8.78        6.83      2.53 o 
  -5   1   7      220.05      229.91      5.80 o 
  -4   1   7      783.84      877.49     14.06 o 
  -3   1   7        6.16       26.32      8.48 o 
  -2   1   7      153.43      173.06      4.77 o 
  -1   1   7      620.77      661.26      9.35 o 
   0   1   7       26.69       33.00      3.74 o 
   1   1   7        6.40        6.15      2.24 o 
   2   1   7        0.64       -0.92      2.36 o 
   3   1   7       53.18       52.37      3.46 o 
   4   1   7        0.46       -1.83      3.30 o 
   5   1   7       85.19       83.23      6.11 o 
   6   1   7       97.32       89.75      6.88 o 
   7   1   7       33.02       20.96      5.84 o 
   8   1   7        0.65       -1.91      6.53 o 
   9   1   7        1.89       -1.86     12.55 o 
 -12   2   7        9.23       11.18      7.84 o 
 -11   2   7      111.30      112.74      7.64 o 
 -10   2   7       67.80       65.60      6.52 o 
  -9   2   7        7.14        5.71      4.00 o 
  -8   2   7       59.89       60.08      4.86 o 
  -7   2   7      165.26      164.47      5.22 o 
  -6   2   7        8.24        5.31      2.37 o 
  -5   2   7      114.55      130.97      4.34 o 
  -4   2   7        8.84        3.46      1.54 o 
  -3   2   7       25.16       12.05      1.92 o 
  -2   2   7       10.69       11.34      2.09 o 
  -1   2   7       52.38       72.15      3.26 o 
   0   2   7      899.31     1059.51     14.82 o 
   1   2   7       62.11       78.94      3.28 o 
   2   2   7        0.65        0.45      2.22 o 
   3   2   7        9.58        8.80      3.23 o 
   4   2   7      104.10      128.22      5.70 o 
   5   2   7      480.38      469.41     12.40 o 
   6   2   7      290.33      274.19      9.81 o 
   7   2   7        2.53       -3.42      5.42 o 
   8   2   7      108.01       93.32      8.04 o 
   9   2   7       62.24       45.56     16.63 o 
 -12   3   7        5.91       -3.15     12.37 o 
 -11   3   7       82.87       63.52      8.79 o 
 -10   3   7        0.88        0.73      5.87 o 
  -9   3   7       27.42       37.40      6.04 o 
  -8   3   7       22.52       25.26      5.21 o 
  -7   3   7       19.52       23.20      4.69 o 
  -6   3   7      624.75      599.09     11.42 o 
  -5   3   7       26.42       27.83      3.08 o 
  -4   3   7     1272.41     1334.81     18.17 o 
  -3   3   7      177.38      175.38      5.43 o 
  -2   3   7       13.61       20.57      2.81 o 
  -1   3   7     1127.11     1294.60     17.10 o 
   0   3   7     1518.86     1624.57     21.08 o 
   1   3   7      311.11      288.80      6.31 o 
   2   3   7      383.55      361.98      7.63 o 
   3   3   7       13.87       10.15      3.06 o 
   4   3   7       44.94       46.94      4.00 o 
   5   3   7       75.34       62.78      6.38 o 
   6   3   7       20.13       20.71      5.46 o 
   7   3   7       83.60       64.32      6.90 o 
   8   3   7       15.89       14.48      6.48 o 
   9   3   7       12.96       10.07     12.75 o 
 -12   4   7        0.53       17.66     17.84 o 
 -11   4   7       23.12        9.96      7.85 o 
 -10   4   7        3.23       -0.94      6.12 o 
  -9   4   7       57.32       55.42      6.47 o 
  -8   4   7       19.11       15.56      5.03 o 
  -7   4   7       22.67       14.04      4.83 o 
  -6   4   7       54.74       67.52      4.06 o 
  -5   4   7        1.85        2.49      2.80 o 
  -4   4   7       15.13       15.68      2.82 o 
  -3   4   7       30.31       31.98      3.15 o 
  -2   4   7       74.87       75.64      3.81 o 
  -1   4   7       65.28       64.18      2.92 o 
   0   4   7      343.18      334.34      6.46 o 
   1   4   7        2.04        4.40      3.20 o 
   2   4   7       21.71       28.57      3.92 o 
   3   4   7      236.04      228.32      7.68 o 
   4   4   7       63.56       48.32      5.23 o 
   5   4   7      209.75      206.98      8.54 o 
   6   4   7     1029.37     1024.74     19.44 o 
   7   4   7        4.75        9.92      5.99 o 
   8   4   7       20.04       27.03      8.79 o 
   9   4   7        6.04       -1.26     12.78 o 
 -11   5   7        7.30        8.32      8.19 o 
 -10   5   7       18.36        5.39      6.53 o 
  -9   5   7        5.74        7.32      5.93 o 
  -8   5   7       29.38       28.60      5.78 o 
  -7   5   7       13.63        5.78      4.67 o 
  -6   5   7      657.15      677.17     16.27 o 
  -5   5   7       87.09      100.35      5.56 o 
  -4   5   7      843.33      815.11     12.48 o 
  -3   5   7       19.92       21.36      2.64 o 
  -2   5   7      304.03      309.22      6.89 o 
  -1   5   7      176.32      197.46      4.40 o 
   0   5   7      289.73      292.06     11.58 o 
   1   5   7      212.02      212.93      8.41 o 
   2   5   7        4.82        3.41      3.18 o 
   3   5   7      596.07      537.47     12.29 o 
   4   5   7       45.94       26.64      5.96 o 
   5   5   7        0.50        3.75      5.86 o 
   6   5   7        1.52        7.07      5.53 o 
   7   5   7       35.47       51.21      7.07 o 
   8   5   7        2.93        4.89     14.30 o 
 -11   6   7        2.99       10.00      9.80 o 
 -10   6   7       56.49       46.46     11.54 o 
  -9   6   7       54.31       40.53      7.95 o 
  -8   6   7      123.55      126.50      9.11 o 
  -7   6   7        1.04        1.66      4.53 o 
  -6   6   7       39.42       36.09      7.75 o 
  -5   6   7       39.49       40.92      4.94 o 
  -4   6   7      263.37      251.96     10.89 o 
  -3   6   7      198.24      217.36     13.51 o 
  -2   6   7       53.22       72.02      6.96 o 
  -1   6   7      103.74      102.54      5.00 o 
   0   6   7        5.04        0.20      3.41 o 
   1   6   7        4.55        4.38      2.89 o 
   2   6   7      313.51      267.41     10.55 o 
   3   6   7      439.55      426.75     10.83 o 
   4   6   7       38.11       28.90      6.18 o 
   5   6   7       63.70       57.49      6.86 o 
   6   6   7       14.43       10.22      6.55 o 
   7   6   7        2.10       -4.36      4.36 o 
   8   6   7      239.79      181.19     26.01 o 
 -11   7   7      125.55      124.33     25.03 o 
 -10   7   7        4.36       21.35     12.28 o 
  -9   7   7       86.65       83.54     10.04 o 
  -8   7   7       43.27       59.01      7.84 o 
  -7   7   7        1.44        1.91      5.16 o 
  -6   7   7       79.44       71.71      5.63 o 
  -5   7   7       42.07       40.19      7.21 o 
  -4   7   7      173.63      180.28     10.26 o 
  -3   7   7      123.54      119.82      9.80 o 
  -2   7   7     1122.24     1072.56     74.29 o 
  -1   7   7      360.68      348.39     13.43 o 
   0   7   7       22.16       22.41      3.88 o 
   1   7   7      317.09      268.08      8.26 o 
   2   7   7      183.28      180.53     11.22 o 
   3   7   7       21.67       30.83      5.18 o 
   4   7   7        7.87       12.69      5.33 o 
   5   7   7       41.27       51.19      9.25 o 
   6   7   7      127.48      116.78      9.07 o 
   7   7   7      109.39       97.47     19.44 o 
   8   7   7       90.28      113.91     22.87 o 
 -10   8   7       88.06       54.05     28.49 o 
  -9   8   7       26.35       24.92     11.38 o 
  -8   8   7       34.20       43.29     14.37 o 
  -7   8   7       12.90       13.53      6.79 o 
  -6   8   7      130.07      136.88     18.09 o 
  -5   8   7       45.03       48.07      7.83 o 
  -4   8   7      484.61      470.22     15.97 o 
  -3   8   7      765.73      766.14     21.17 o 
  -2   8   7      425.13      419.05     14.87 o 
  -1   8   7       55.78       50.54      8.29 o 
   0   8   7       12.28       14.50      4.75 o 
   1   8   7      143.75      138.73      6.76 o 
   2   8   7      107.77       99.37      7.99 o 
   3   8   7      212.29      214.16     10.14 o 
   4   8   7      158.03      156.04      8.54 o 
   5   8   7       43.53       57.09      6.77 o 
   6   8   7      150.33      170.31     10.38 o 
   7   8   7       16.10       11.81      7.67 o 
 -10   9   7        8.18       23.45     13.21 o 
  -9   9   7        8.71        4.09     20.40 o 
  -8   9   7       71.53       70.11     19.35 o 
  -7   9   7        4.78        2.66      7.03 o 
  -6   9   7       31.21       41.92      7.39 o 
  -5   9   7        5.56        8.56      8.76 o 
  -4   9   7       97.89       84.39      9.01 o 
  -3   9   7       28.70       21.71      7.15 o 
  -2   9   7      307.47      292.60     11.52 o 
  -1   9   7      302.46      301.81     11.72 o 
   0   9   7      910.46      864.68     19.82 o 
   1   9   7       17.35       13.94      4.90 o 
   2   9   7       43.65       43.12      5.69 o 
   3   9   7       81.71       80.19      6.92 o 
   4   9   7        2.82        5.03      5.42 o 
   5   9   7       29.02       17.28      6.49 o 
   6   9   7       28.39        8.60      9.43 o 
   7   9   7       18.24        9.47     20.04 o 
  -9  10   7       17.65        9.51     12.58 o 
  -8  10   7       10.89        4.97     11.84 o 
  -7  10   7       31.27       28.11      7.37 o 
  -6  10   7        8.74        0.37      6.34 o 
  -5  10   7       96.04       77.77      8.46 o 
  -4  10   7      241.74      229.36     11.22 o 
  -3  10   7        4.26       10.10      6.51 o 
  -2  10   7       21.99       18.15      6.50 o 
  -1  10   7      152.78      130.37      8.83 o 
   0  10   7       37.29       36.72      7.47 o 
   1  10   7      158.50      144.51      7.52 o 
   2  10   7      301.37      267.69      9.85 o 
   3  10   7        0.98        2.24      5.85 o 
   4  10   7      293.42      279.22     10.90 o 
   5  10   7       98.70       93.39     14.51 o 
   6  10   7        8.78       16.45     18.71 o 
  -8  11   7      104.54      120.83     15.85 o 
  -7  11   7       17.83       19.04      8.24 o 
  -6  11   7       84.01       88.21      8.87 o 
  -5  11   7       98.14       79.98      9.11 o 
  -4  11   7       44.87       37.40      7.66 o 
  -3  11   7      104.88       85.93      8.76 o 
  -2  11   7      131.50      119.48      9.20 o 
  -1  11   7      191.70      176.84     14.65 o 
   0  11   7      151.04      134.58      9.82 o 
   1  11   7       13.81       14.64      5.74 o 
   2  11   7      774.07      728.72     20.79 o 
   3  11   7        8.13        7.04      6.43 o 
   4  11   7        2.84       12.09     22.70 o 
   5  11   7       10.81       14.19     17.31 o 
  -6  12   7        9.32       17.55     17.97 o 
  -5  12   7        1.46       13.10      9.71 o 
  -4  12   7       35.16       39.56     16.08 o 
  -3  12   7      194.97      187.52     13.47 o 
  -2  12   7        3.54        0.52      9.36 o 
  -1  12   7      188.87      166.94     23.46 o 
   0  12   7       70.10       66.82     11.63 o 
   1  12   7        6.00        7.25      6.81 o 
   2  12   7      108.17      119.15      9.81 o 
   3  12   7        2.32       26.85     19.74 o 
   4  12   7      227.07      242.22     27.11 o 
  -6  13   7        2.04        2.77     19.62 o 
  -5  13   7      131.80      147.92     23.62 o 
  -4  13   7        8.27        9.03     18.97 o 
  -3  13   7       30.22       57.53     20.40 o 
  -2  13   7      129.67      143.26     22.93 o 
  -1  13   7       27.83       10.19      9.88 o 
   0  13   7       70.74       69.35     12.34 o 
   1  13   7        4.10       23.84     10.38 o 
   2  13   7       74.97       61.64     21.99 o 
  -3  14   7       20.21       -5.26     19.62 o 
  -2  14   7        1.86       -1.45     19.68 o 
  -1  14   7       29.19        3.88     20.49 o 
   0  14   7      131.40      113.09     24.81 o 
 -12   0   8       53.19       68.50     20.17 o 
 -11   0   8      995.67     1013.57     27.87 o 
 -10   0   8      643.26      397.66     18.41 o 
  -9   0   8       31.35       34.97      6.38 o 
  -8   0   8     3258.22     3140.31     82.49 o 
  -7   0   8     6850.72     6644.59    103.75 o 
  -6   0   8     2537.62     2428.22     41.04 o 
  -5   0   8     1367.32     1284.06     28.04 o 
  -4   0   8     2571.76     2447.66     48.63 o 
  -3   0   8     2082.89     1787.49     36.60 o 
  -2   0   8       99.23       90.43      4.10 o 
  -1   0   8      205.91      124.73      5.44 o 
   0   0   8     5371.92     5426.25     82.51 o 
   1   0   8     7698.55     7667.72    115.38 o 
   2   0   8     7974.37     7946.27    119.97 o 
   3   0   8     3345.33     3393.60     54.50 o 
   4   0   8     2238.45     1941.64    234.11 o 
   5   0   8     1390.82     1409.12     44.87 o 
   6   0   8        3.72        5.80     14.45 o 
   7   0   8     1196.35     1173.86     48.39 o 
   8   0   8      576.95      647.67     23.71 o 
   9   0   8      763.96      778.60     42.33 o 
 -12   1   8      475.48      459.75     24.05 o 
 -11   1   8       16.35       13.55      5.89 o 
 -10   1   8      293.39      315.83      9.28 o 
  -9   1   8     1528.99     1530.26     20.98 o 
  -8   1   8      110.12      101.98      7.06 o 
  -7   1   8       11.48       16.21      3.53 o 
  -6   1   8     3828.59     3736.49     42.65 o 
  -5   1   8     5389.53     5223.92     69.50 o 
  -4   1   8      319.55      308.66      8.78 o 
  -3   1   8      360.78      438.38      8.17 o 
  -2   1   8    11121.57    11250.14    168.27 o 
  -1   1   8     3812.16     3602.79     42.42 o 
   0   1   8      829.14      863.55     12.49 o 
   1   1   8     2548.62     2491.89     30.94 o 
   2   1   8     2719.63     2684.95     31.09 o 
   3   1   8     3824.45     3834.19     43.03 o 
   4   1   8      265.81      252.02      7.64 o 
   5   1   8      649.16      658.99     20.84 o 
   6   1   8     2403.37     2335.17     36.50 o 
   7   1   8      786.82      770.97     24.64 o 
   8   1   8      214.93      178.99     16.89 o 
   9   1   8      254.76      279.51     30.35 o 
 -12   2   8      219.97      256.07     13.33 o 
 -11   2   8     1054.46     1057.48     37.16 o 
 -10   2   8      289.82      303.84      9.30 o 
  -9   2   8      176.95      180.22      7.13 o 
  -8   2   8     1837.79     1787.74     23.11 o 
  -7   2   8     1425.45     1383.80     18.43 o 
  -6   2   8     2424.34     2386.02     30.76 o 
  -5   2   8      502.54      521.33      9.14 o 
  -4   2   8     3197.77     3092.92     37.38 o 
  -3   2   8     8974.86     9193.25    106.00 o 
  -2   2   8      251.71      232.49      7.20 o 
  -1   2   8     1351.26     1311.85     20.16 o 
   0   2   8     9452.10     9323.92    108.15 o 
   1   2   8     3461.26     3424.03     38.08 o 
   2   2   8      522.08      541.27     14.40 o 
   3   2   8      744.89      791.47     18.50 o 
   4   2   8      201.41      203.75      7.21 o 
   5   2   8     2160.85     2255.04     30.71 o 
   6   2   8      424.15      412.55     12.05 o 
   7   2   8      863.90      852.51     19.00 o 
   8   2   8     1185.91     1231.04     57.77 o 
 -12   3   8      363.47      395.60     22.33 o 
 -11   3   8        2.32        1.91      7.44 o 
 -10   3   8      515.79      537.37     14.57 o 
  -9   3   8     2371.52     2370.57     37.74 o 
  -8   3   8      841.33      813.59     16.73 o 
  -7   3   8      343.08      343.33     10.12 o 
  -6   3   8     5067.78     4912.98     67.82 o 
  -5   3   8     4487.59     4452.30     54.06 o 
  -4   3   8      794.66      729.56     15.86 o 
  -3   3   8      665.14      654.87      9.98 o 
  -2   3   8     4141.97     3990.52     47.66 o 
  -1   3   8     2794.32     2686.78     33.19 o 
   0   3   8     2396.63     2510.09     31.49 o 
   1   3   8      776.21      777.89     12.25 o 
   2   3   8     4849.29     4847.68     66.33 o 
   3   3   8     6119.51     6218.51     81.96 o 
   4   3   8       86.12      103.26      6.12 o 
   5   3   8      738.84      712.77     13.40 o 
   6   3   8     1867.38     1884.70     54.35 o 
   7   3   8     1048.05     1064.39     25.50 o 
   8   3   8        9.30       15.82     12.87 o 
 -12   4   8      297.54      327.98     21.39 o 
 -11   4   8      831.13      838.92     30.43 o 
 -10   4   8      140.64      141.29      9.09 o 
  -9   4   8       64.44       58.56      6.85 o 
  -8   4   8     1200.51     1178.30     22.43 o 
  -7   4   8     3818.50     3820.47     55.21 o 
  -6   4   8      518.74      538.27     14.26 o 
  -5   4   8     1375.15     1401.19     19.55 o 
  -4   4   8     2134.90     2117.60     27.44 o 
  -3   4   8     2248.09     2278.12     32.38 o 
  -2   4   8     1240.38     1329.90     17.64 o 
  -1   4   8      154.22      140.31      5.97 o 
   0   4   8     6159.48     6202.48     72.79 o 
   1   4   8     2771.94     2710.85     38.69 o 
   2   4   8      777.94      749.32     14.48 o 
   3   4   8      240.98      271.49      8.39 o 
   4   4   8     5603.64     5517.03     67.10 o 
   5   4   8     1431.22     1447.31     26.91 o 
   6   4   8      170.67      169.20     10.88 o 
   7   4   8       55.09       66.86      9.19 o 
   8   4   8      608.56      630.87     27.41 o 
 -11   5   8       40.55       40.77     14.46 o 
 -10   5   8      659.80      693.55     27.17 o 
  -9   5   8     1252.80     1288.28     23.88 o 
  -8   5   8      509.28      529.34     13.60 o 
  -7   5   8       47.08       48.46      5.79 o 
  -6   5   8      378.59      370.36      9.37 o 
  -5   5   8     3495.16     3540.79     43.88 o 
  -4   5   8     6116.63     6137.11     73.09 o 
  -3   5   8     1829.74     1799.74     23.53 o 
  -2   5   8     2359.91     2375.98     33.03 o 
  -1   5   8     4039.60     4014.70     54.08 o 
   0   5   8      815.03      805.42     14.09 o 
   1   5   8     1366.90     1360.92     23.80 o 
   2   5   8     2565.71     2570.06     40.76 o 
   3   5   8     1074.82     1127.78     21.33 o 
   4   5   8      291.07      305.55     18.38 o 
   5   5   8       13.42       10.90      5.58 o 
   6   5   8     1033.40     1017.69     20.02 o 
   7   5   8      995.40      978.64     24.29 o 
   8   5   8       10.71       22.37     19.60 o 
 -11   6   8      629.73      721.14     28.52 o 
 -10   6   8      414.81      415.86     15.88 o 
  -9   6   8       33.39       39.59      7.95 o 
  -8   6   8     1206.32     1224.10     26.18 o 
  -7   6   8     1335.54     1354.36     27.49 o 
  -6   6   8      349.07      377.05     20.58 o 
  -5   6   8      633.74      656.47     14.86 o 
  -4   6   8     3886.58     4014.52     62.91 o 
  -3   6   8     5232.80     5139.60    101.72 o 
  -2   6   8     1000.75      950.79     24.22 o 
  -1   6   8     1108.39     1121.08     20.60 o 
   0   6   8     3179.78     3187.10     51.09 o 
   1   6   8     2889.11     2847.20     46.78 o 
   2   6   8       37.28       47.62      5.42 o 
   3   6   8      307.10      330.27     10.18 o 
   4   6   8     3735.53     3577.62     50.86 o 
   5   6   8     2036.90     2004.18     36.87 o 
   6   6   8      242.86      259.31     13.53 o 
   7   6   8      213.46      248.70     16.09 o 
 -11   7   8       25.43       23.63     14.27 o 
 -10   7   8      535.75      602.04     36.05 o 
  -9   7   8     1220.25     1214.43     36.79 o 
  -8   7   8     1172.55     1212.75     35.37 o 
  -7   7   8       41.92       66.57      8.01 o 
  -6   7   8     2070.56     2131.66     46.29 o 
  -5   7   8     1495.42     1551.03     47.43 o 
  -4   7   8      417.03      418.23     15.38 o 
  -3   7   8      535.08      498.89     26.17 o 
  -2   7   8      214.24      190.36     10.87 o 
  -1   7   8     4320.64     4235.50     65.83 o 
   0   7   8      486.81      489.40     18.27 o 
   1   7   8       41.45       59.25      5.42 o 
   2   7   8     2929.41     2910.29     49.32 o 
   3   7   8     2317.52     2115.63     38.33 o 
   4   7   8      168.56      177.45      8.57 o 
   5   7   8      614.32      566.85     27.15 o 
   6   7   8      760.84      742.97     72.97 o 
   7   7   8       87.02       63.75     19.94 o 
 -10   8   8      473.55      516.56     25.30 o 
  -9   8   8        1.83       -6.92     10.37 o 
  -8   8   8      451.92      449.24     39.58 o 
  -7   8   8      868.88      896.57     25.16 o 
  -6   8   8      408.23      421.72     20.74 o 
  -5   8   8      115.95      121.97     13.13 o 
  -4   8   8     2074.49     2038.20     44.72 o 
  -3   8   8     3510.68     3349.62     67.94 o 
  -2   8   8     1005.67      972.90     25.55 o 
  -1   8   8      331.43      299.33     13.62 o 
   0   8   8      753.71      796.65     15.33 o 
   1   8   8     3046.18     2928.78     49.47 o 
   2   8   8        5.68        8.48      5.24 o 
   3   8   8      493.39      511.97     13.01 o 
   4   8   8     1438.70     1491.55     25.63 o 
   5   8   8      821.88      777.16     19.71 o 
   6   8   8      161.95      153.87     12.39 o 
   7   8   8       41.84       57.34     21.93 o 
  -9   9   8      345.47      358.69     21.85 o 
  -8   9   8      287.47      302.05     19.64 o 
  -7   9   8        0.95        8.57      7.32 o 
  -6   9   8     1197.73     1225.30     31.33 o 
  -5   9   8     1647.33     1715.83     39.70 o 
  -4   9   8      293.61      307.99     14.49 o 
  -3   9   8      279.63      266.16     13.13 o 
  -2   9   8     3179.55     3066.97     84.94 o 
  -1   9   8     4325.91     4120.65     67.24 o 
   0   9   8      214.52      193.78      7.95 o 
   1   9   8       97.20       86.29      6.57 o 
   2   9   8     1600.21     1607.72     26.69 o 
   3   9   8     1100.04     1089.09     21.38 o 
   4   9   8      350.11      327.80     14.49 o 
   5   9   8      251.86      247.65     10.83 o 
   6   9   8     1111.73     1302.07     57.20 o 
  -9  10   8       53.95       81.63     15.09 o 
  -8  10   8      360.13      405.68     21.98 o 
  -7  10   8      774.68      813.31     24.33 o 
  -6  10   8      390.54      438.69     19.85 o 
  -5  10   8       24.12       24.07      8.62 o 
  -4  10   8     1256.56     1203.81     35.24 o 
  -3  10   8     1065.12     1030.23     23.33 o 
  -2  10   8      501.70      481.15     15.30 o 
  -1  10   8        6.25       -0.63      6.74 o 
   0  10   8      307.04      332.91     13.34 o 
   1  10   8     2111.40     2083.74     32.56 o 
   2  10   8       68.87       60.59      8.97 o 
   3  10   8      243.07      240.47     11.37 o 
   4  10   8      621.32      617.48     15.82 o 
   5  10   8      559.23      597.78     19.20 o 
  -8  11   8      353.31      456.53     39.44 o 
  -7  11   8      178.37      224.74     11.44 o 
  -6  11   8      421.16      448.33     14.51 o 
  -5  11   8      595.39      606.20     17.91 o 
  -4  11   8       58.80       62.92     10.71 o 
  -3  11   8       89.94       84.05      8.90 o 
  -2  11   8     1227.85     1165.98     25.73 o 
  -1  11   8     1499.50     1443.03     37.58 o 
   0  11   8      335.07      283.19     18.43 o 
   1  11   8       24.59       27.52      6.40 o 
   2  11   8     2022.12     1938.96     72.83 o 
   3  11   8      449.44      471.30     13.96 o 
   4  11   8       24.12       14.74      9.06 o 
  -7  12   8     1192.53     1379.43     54.15 o 
  -6  12   8      322.33      344.52     30.17 o 
  -5  12   8       66.55       66.11     20.35 o 
  -4  12   8      805.02      832.25     25.86 o 
  -3  12   8      861.94      838.26     36.50 o 
  -2  12   8      504.72      456.55     18.99 o 
  -1  12   8      470.51      461.62     19.14 o 
   0  12   8     1125.40     1110.40     48.67 o 
   1  12   8      317.15      351.39     13.20 o 
   2  12   8      145.32      148.40     10.24 o 
   3  12   8       11.03        5.14     10.69 o 
  -5  13   8      745.27      734.59     40.80 o 
  -4  13   8      162.15      197.47     26.15 o 
  -3  13   8      126.49      110.05     23.25 o 
  -2  13   8      854.37      930.62     45.50 o 
  -1  13   8      329.35      315.68     30.27 o 
   0  13   8      323.86      363.92     31.56 o 
   1  13   8       26.80        9.01     20.38 o 
 -12   1   9        6.99       -4.53     12.67 o 
 -11   1   9        7.49        6.53      5.79 o 
 -10   1   9       75.80       75.03      6.14 o 
  -9   1   9       34.04       35.15      4.63 o 
  -8   1   9      203.90      201.62      6.79 o 
  -7   1   9        3.64        6.72      3.36 o 
  -6   1   9      309.67      274.95     12.33 o 
  -5   1   9      398.09      418.95     10.30 o 
  -4   1   9      191.06      205.39      7.22 o 
  -3   1   9        4.25        4.12      2.27 o 
  -2   1   9       86.26       87.59      5.37 o 
  -1   1   9        1.08        1.37      2.70 o 
   0   1   9      247.29      220.70      7.73 o 
   1   1   9       39.96       41.87      3.58 o 
   2   1   9      206.57      203.82     10.69 o 
   3   1   9      367.44      397.03      9.28 o 
   4   1   9       46.13       36.54      4.82 o 
   5   1   9       57.98       36.97      8.64 o 
   6   1   9       66.19       54.01      7.08 o 
   7   1   9       15.74       12.07     10.12 o 
   8   1   9        1.29       -0.14      8.77 o 
 -12   2   9        4.73        9.33     12.91 o 
 -11   2   9        1.63       -1.23      9.36 o 
 -10   2   9      120.66      120.70      6.78 o 
  -9   2   9      152.54      152.08      6.40 o 
  -8   2   9      127.72      127.17      5.63 o 
  -7   2   9      299.49      286.38      7.16 o 
  -6   2   9      106.48       95.03      4.76 o 
  -5   2   9       18.67       12.68      3.27 o 
  -4   2   9       34.35       37.43      3.03 o 
  -3   2   9        5.80        7.30      2.58 o 
  -2   2   9      145.68      172.48      5.42 o 
  -1   2   9      409.83      416.29      8.30 o 
   0   2   9     1218.10     1242.49     25.85 o 
   1   2   9      156.29      159.47      4.93 o 
   2   2   9      408.28      400.22      7.80 o 
   3   2   9        5.01        2.37      3.77 o 
   4   2   9     1324.89     1387.45     20.88 o 
   5   2   9      456.52      447.53     12.70 o 
   6   2   9       50.89       42.80      6.71 o 
   7   2   9        5.39        3.86      6.48 o 
   8   2   9        0.07        4.06     12.69 o 
 -12   3   9       21.09       11.07     12.90 o 
 -11   3   9        4.75       -1.00      6.81 o 
 -10   3   9        0.60        0.69      6.10 o 
  -9   3   9      101.79      101.95      8.63 o 
  -8   3   9        4.37        6.44      4.58 o 
  -7   3   9       23.57       23.74      4.61 o 
  -6   3   9     2249.51     2179.13     32.99 o 
  -5   3   9     1135.40     1148.73     14.77 o 
  -4   3   9      488.12      457.94      8.26 o 
  -3   3   9       49.71       45.43      3.30 o 
  -2   3   9      124.73      108.76      4.40 o 
  -1   3   9      119.40      131.40      4.90 o 
   0   3   9      899.95      893.15     13.92 o 
   1   3   9        6.79        4.67      3.11 o 
   2   3   9        0.35       -4.14      4.14 o 
   3   3   9      144.46      148.77      8.10 o 
   4   3   9      200.24      195.17      8.67 o 
   5   3   9       50.60       47.63      6.44 o 
   6   3   9       83.10       74.89      9.12 o 
   7   3   9       23.49       27.41      9.05 o 
   8   3   9        6.67       10.25     30.48 o 
 -11   4   9       46.69       49.79     10.83 o 
 -10   4   9        8.29       11.55      6.40 o 
  -9   4   9        0.08        7.56      5.96 o 
  -8   4   9       87.54       91.91      7.06 o 
  -7   4   9      579.91      567.87     12.15 o 
  -6   4   9       80.48       75.71      5.63 o 
  -5   4   9      205.02      177.48      6.06 o 
  -4   4   9       29.80       36.05      4.01 o 
  -3   4   9       75.21       81.79      3.71 o 
  -2   4   9      135.76      146.01      8.87 o 
  -1   4   9       29.20       31.33      3.24 o 
   0   4   9      181.88      159.63      8.47 o 
   1   4   9       16.48       23.36      4.33 o 
   2   4   9       70.57       59.70      5.49 o 
   3   4   9      282.76      249.04     10.06 o 
   4   4   9       96.37       92.08      8.52 o 
   5   4   9       38.12       49.74      6.54 o 
   6   4   9      401.19      360.12     14.90 o 
   7   4   9      233.49      239.34     29.71 o 
   8   4   9       26.00       26.66     13.43 o 
 -11   5   9       25.74       13.55     13.23 o 
 -10   5   9       74.32       68.29     10.60 o 
  -9   5   9        3.11       -6.58      6.58 o 
  -8   5   9      135.62      147.95      9.13 o 
  -7   5   9       73.73       78.40      6.68 o 
  -6   5   9        8.11        3.50      4.01 o 
  -5   5   9       58.79       63.94      4.90 o 
  -4   5   9     1894.72     1840.69     31.80 o 
  -3   5   9      697.52      703.49     15.27 o 
  -2   5   9     1210.25     1210.13     18.62 o 
  -1   5   9      272.30      265.83      8.76 o 
   0   5   9       42.13       44.13      9.08 o 
   1   5   9      150.98      145.42      7.74 o 
   2   5   9       37.15       41.48      5.97 o 
   3   5   9       16.73       25.74      4.92 o 
   4   5   9       66.67       67.75      7.40 o 
   5   5   9      379.22      382.36     13.49 o 
   6   5   9       49.08       42.61     10.24 o 
   7   5   9       20.54       -6.54     18.21 o 
 -11   6   9       44.30       42.55     14.40 o 
 -10   6   9       10.78        9.86      7.95 o 
  -9   6   9      124.30      143.09     12.01 o 
  -8   6   9       50.91       55.85      7.95 o 
  -7   6   9        5.11        3.99      7.34 o 
  -6   6   9      163.68      172.70     15.82 o 
  -5   6   9      108.90       92.65      6.56 o 
  -4   6   9        1.71        3.31      4.40 o 
  -3   6   9        2.95        5.90      6.14 o 
  -2   6   9       92.49       98.20      8.89 o 
  -1   6   9       40.66       35.93      4.88 o 
   0   6   9       56.63       48.74      6.83 o 
   1   6   9      690.44      647.41     15.63 o 
   2   6   9       88.17       81.61      6.47 o 
   3   6   9        4.75        5.28      5.36 o 
   4   6   9        4.27        5.74      5.68 o 
   5   6   9       16.04       27.73      7.35 o 
   6   6   9        7.09        1.72      7.31 o 
   7   6   9      236.55      216.09     27.52 o 
 -10   7   9        0.89       -8.31     12.31 o 
  -9   7   9        3.87        3.14     11.86 o 
  -8   7   9      219.40      219.44     17.33 o 
  -7   7   9        2.60       -1.71      9.80 o 
  -6   7   9       33.03       28.50     10.46 o 
  -5   7   9      123.48      116.60     10.00 o 
  -4   7   9      122.72      120.03      9.80 o 
  -3   7   9        1.07        7.36      6.53 o 
  -2   7   9     2057.45     2024.65     44.43 o 
  -1   7   9      199.26      218.11     13.67 o 
   0   7   9       94.46      100.52      6.84 o 
   1   7   9       52.37       35.05      6.15 o 
   2   7   9       13.37       14.37      5.38 o 
   3   7   9      157.66      139.77      8.42 o 
   4   7   9        8.08        2.30      5.98 o 
   5   7   9        0.77        7.79      6.96 o 
   6   7   9      144.93      149.44     13.92 o 
 -10   8   9        0.98       29.78     20.99 o 
  -9   8   9        0.67       -9.12     11.48 o 
  -8   8   9       20.62        5.49     10.94 o 
  -7   8   9       15.84       16.59      6.52 o 
  -6   8   9       98.20      108.17     10.45 o 
  -5   8   9      162.14      149.10     11.24 o 
  -4   8   9        2.57        8.39      7.22 o 
  -3   8   9        1.49        1.01      6.71 o 
  -2   8   9        0.34        0.65      6.82 o 
  -1   8   9      108.27      104.94      9.74 o 
   0   8   9       52.14       60.61      6.22 o 
   1   8   9      150.39      138.22      7.64 o 
   2   8   9       91.72       68.27      6.83 o 
   3   8   9       29.85       44.64      6.76 o 
   4   8   9       18.19       18.75      6.70 o 
   5   8   9       17.20        4.05      7.61 o 
   6   8   9       17.00       23.35     19.59 o 
  -9   9   9       74.96       78.53     27.51 o 
  -8   9   9        0.53        0.05     10.81 o 
  -7   9   9       24.78       19.22      8.28 o 
  -6   9   9      245.44      278.82     15.02 o 
  -5   9   9        4.22        2.57      7.70 o 
  -4   9   9       23.49       23.95      8.15 o 
  -3   9   9       27.20       28.33      8.38 o 
  -2   9   9       12.30       11.63      7.73 o 
  -1   9   9      236.37      206.07     15.18 o 
   0   9   9      169.80      160.26      7.94 o 
   1   9   9      373.99      353.95     11.03 o 
   2   9   9       82.63       83.80      7.43 o 
   3   9   9      139.10      121.35     20.81 o 
   4   9   9        1.32        2.46      5.44 o 
   5   9   9        0.72        5.80     18.17 o 
  -8  10   9       44.11       53.31     13.38 o 
  -7  10   9       14.97        8.09      8.15 o 
  -6  10   9       65.84       76.42     10.67 o 
  -5  10   9        1.76        9.44      8.55 o 
  -4  10   9       43.62       52.26      9.65 o 
  -3  10   9      248.54      229.85     11.75 o 
  -2  10   9       17.82       22.73      7.69 o 
  -1  10   9      144.10      115.41      9.82 o 
   0  10   9        4.87        3.43      5.38 o 
   1  10   9       22.55       24.41      6.15 o 
   2  10   9       49.66       33.89      6.48 o 
   3  10   9       11.57        3.04      6.27 o 
   4  10   9       34.30       29.12      9.88 o 
   5  10   9       43.35       70.26     21.88 o 
  -7  11   9        0.79        1.55      7.51 o 
  -6  11   9       43.21       55.08      9.25 o 
  -5  11   9      178.99      170.91     13.34 o 
  -4  11   9      171.55      160.15     14.45 o 
  -3  11   9      480.30      477.39     27.75 o 
  -2  11   9        6.00        5.76      7.71 o 
  -1  11   9        8.35        8.42      7.96 o 
   0  11   9        3.88        3.69      8.10 o 
   1  11   9      130.77      125.79     12.46 o 
   2  11   9       65.36       80.29     18.11 o 
   3  11   9      154.48      138.64     16.81 o 
   4  11   9        7.05        7.84     13.71 o 
  -6  12   9        2.42       -4.17     19.25 o 
  -5  12   9       72.07       54.75     20.45 o 
  -4  12   9       28.08       24.59     12.51 o 
  -3  12   9       45.47       39.59     13.08 o 
  -2  12   9      232.08      222.67     15.32 o 
  -1  12   9        8.15       20.38      8.67 o 
   0  12   9      249.20      248.57     16.82 o 
   1  12   9       38.51       33.57      8.77 o 
   2  12   9       24.66       28.64     21.04 o 
  -4  13   9       82.50      101.91     23.85 o 
  -3  13   9        6.29        9.66     20.39 o 
  -2  13   9       24.71       16.26     20.29 o 
  -1  13   9      170.55      167.88     26.12 o 
   0  13   9        9.01      -19.46     19.46 o 
 -12   0  10      255.95      282.19     28.87 o 
 -11   0  10      842.29      883.89     26.38 o 
 -10   0  10      333.02      256.78     38.04 o 
  -9   0  10     1230.90     1220.98     34.38 o 
  -8   0  10       77.79       60.78      6.81 o 
  -7   0  10      995.06      977.69     20.84 o 
  -6   0  10     1611.21      960.16     30.68 o 
  -5   0  10        5.69       11.59      7.19 o 
  -4   0  10     5270.18     5235.97     99.68 o 
  -3   0  10     3921.62     3608.93     70.50 o 
  -2   0  10     1727.06     1692.76     36.72 o 
  -1   0  10      583.29      490.27     12.26 o 
   0   0  10     5834.20     5781.16     88.52 o 
   1   0  10     2346.18     2357.32     39.54 o 
   2   0  10     2742.70     2709.77     45.02 o 
   3   0  10      334.33      339.65     20.82 o 
   4   0  10     3200.87     3320.14     69.12 o 
   5   0  10     2079.21     2115.84     48.52 o 
   6   0  10      501.02      470.76     71.67 o 
 -12   1  10      196.75      226.54     37.24 o 
 -11   1  10        8.97        8.06      5.76 o 
 -10   1  10     1306.52     1302.23     19.60 o 
  -9   1  10     1743.23     1757.40     23.73 o 
  -8   1  10     5006.78     4892.46     56.06 o 
  -7   1  10      547.24      549.54     11.14 o 
  -6   1  10      844.09      832.67     16.92 o 
  -5   1  10     2697.31     2504.74     90.91 o 
  -4   1  10     1477.17     1517.01     23.44 o 
  -3   1  10      224.99      200.01      6.83 o 
  -2   1  10     6034.21     5841.00     69.21 o 
  -1   1  10     5273.60     5149.47     61.71 o 
   0   1  10     1941.69     1928.44     25.81 o 
   1   1  10      419.49      437.32      9.66 o 
   2   1  10     3702.96     3735.98     45.66 o 
   3   1  10     1953.15     2005.70     30.33 o 
   4   1  10      437.21      469.85     12.75 o 
   5   1  10      614.96      645.44     15.67 o 
   6   1  10     1030.59     1072.64     21.63 o 
   7   1  10      955.64     1032.70     21.89 o 
 -12   2  10      181.54      187.97     18.41 o 
 -11   2  10      337.33      367.63     12.89 o 
 -10   2  10     1482.10     1495.98     25.69 o 
  -9   2  10       34.26       32.47      4.82 o 
  -8   2  10     1360.28     1414.41     19.69 o 
  -7   2  10     5204.24     5143.85     58.25 o 
  -6   2  10      193.22      192.97      6.58 o 
  -5   2  10      349.67      330.95     10.14 o 
  -4   2  10     3087.50     2895.81     40.82 o 
  -3   2  10     2885.59     2797.96     34.92 o 
  -2   2  10     1149.42     1191.98     19.28 o 
  -1   2  10        3.62        8.94      3.22 o 
   0   2  10      491.29      495.71     11.37 o 
   1   2  10     8081.75     8056.30     95.06 o 
   2   2  10      494.06      491.05     12.02 o 
   3   2  10      579.14      580.48     21.87 o 
   4   2  10     4931.86     5010.59     70.19 o 
   5   2  10      758.48      727.92     20.26 o 
   6   2  10      307.65      298.06     14.21 o 
   7   2  10      227.86      255.23     19.88 o 
 -11   3  10        1.55        3.38      9.65 o 
 -10   3  10     1216.48     1246.95     24.46 o 
  -9   3  10      649.43      663.10     14.24 o 
  -8   3  10      306.08      306.70      9.66 o 
  -7   3  10       51.15       54.33      5.61 o 
  -6   3  10      244.17      265.46      7.22 o 
  -5   3  10     5272.39     5225.17     70.32 o 
  -4   3  10      387.34      399.89      9.14 o 
  -3   3  10      273.39      261.94      7.24 o 
  -2   3  10     3301.79     3122.85     38.85 o 
  -1   3  10     6749.20     6629.67     78.40 o 
   0   3  10      170.78      171.07      7.37 o 
   1   3  10     1140.28     1115.09     19.59 o 
   2   3  10     1443.67     1462.38     24.38 o 
   3   3  10      779.85      793.46     16.47 o 
   4   3  10      382.76      357.62     11.55 o 
   5   3  10      321.54      335.69     14.23 o 
   6   3  10     1253.14     1262.72     28.79 o 
   7   3  10      956.41     1039.47     48.88 o 
 -11   4  10      984.62      998.90     27.23 o 
 -10   4  10      370.91      365.23     12.87 o 
  -9   4  10        0.02       -1.73      5.99 o 
  -8   4  10     1099.98     1073.36     18.64 o 
  -7   4  10     1963.60     1962.51     31.04 o 
  -6   4  10     1204.26     1218.94     24.06 o 
  -5   4  10       83.09       97.05      6.38 o 
  -4   4  10     2495.03     2509.33     31.67 o 
  -3   4  10     6074.52     6016.79     71.07 o 
  -2   4  10     3404.10     3397.90     41.76 o 
  -1   4  10     1497.68     1434.93     19.96 o 
   0   4  10     2109.06     2040.85     30.73 o 
   1   4  10     1970.63     2030.26     38.21 o 
   2   4  10     1084.01     1106.44     20.04 o 
   3   4  10      104.99      102.18      6.38 o 
   4   4  10     1180.97     1249.52     22.94 o 
   5   4  10     1296.39     1305.21     35.92 o 
   6   4  10      617.34      621.75     19.42 o 
   7   4  10      146.77      116.97     16.55 o 
 -11   5  10      154.39      173.44     29.98 o 
 -10   5  10      210.45      222.43     12.74 o 
  -9   5  10     1739.07     1851.21     36.54 o 
  -8   5  10      480.13      499.36     15.98 o 
  -7   5  10       13.16        6.40     11.57 o 
  -6   5  10     2741.60     2791.19     58.19 o 
  -5   5  10     3084.78     3144.44     62.28 o 
  -4   5  10       49.41       56.83      5.67 o 
  -3   5  10       88.08       98.36      4.94 o 
  -2   5  10      542.27      537.04     10.84 o 
  -1   5  10     2128.60     2139.76     36.64 o 
   0   5  10     1686.97     1495.51    140.04 o 
   1   5  10      322.51      334.44     11.49 o 
   2   5  10     2830.01     2732.28     46.80 o 
   3   5  10     3008.16     2872.58     42.32 o 
   4   5  10      145.47      140.53      9.63 o 
   5   5  10      375.34      389.34     23.29 o 
   6   5  10     1297.74     1335.02     56.68 o 
   7   5  10      393.07      392.16     34.96 o 
 -11   6  10      471.06      579.33     27.63 o 
 -10   6  10      288.92      325.39     23.02 o 
  -9   6  10       51.74       39.80      8.60 o 
  -8   6  10     1447.88     1554.18     34.31 o 
  -7   6  10     1277.69     1338.80     32.98 o 
  -6   6  10      901.22      960.53     20.21 o 
  -5   6  10       73.88       83.02      6.61 o 
  -4   6  10     1887.58     1951.58     42.28 o 
  -3   6  10     1891.92     1857.21     41.48 o 
  -2   6  10     1181.78     1207.26     22.67 o 
  -1   6  10      400.27      387.84     11.31 o 
   0   6  10     2167.71     2144.62     37.34 o 
   1   6  10     1735.48     1760.14     32.37 o 
   2   6  10     1626.90     1611.94     29.22 o 
   3   6  10      804.57      797.64     19.19 o 
   4   6  10      833.31      882.58     21.14 o 
   5   6  10      569.98      607.11     24.31 o 
   6   6  10       12.08       16.24     19.35 o 
 -10   7  10      165.15      141.60     17.75 o 
  -9   7  10      643.70      631.33     46.33 o 
  -8   7  10       46.52       54.02     15.57 o 
  -7   7  10       34.96       42.78     14.87 o 
  -6   7  10     1323.27     1412.46     54.67 o 
  -5   7  10     1935.48     1890.08     42.73 o 
  -4   7  10     2990.15     2951.23     61.66 o 
  -3   7  10        1.48        1.65      6.88 o 
  -2   7  10     3271.53     3116.22     88.45 o 
  -1   7  10     1521.60     1490.63     27.53 o 
   0   7  10      277.86      294.82     10.80 o 
   1   7  10      898.82      841.58     27.69 o 
   2   7  10      979.01      957.75     23.26 o 
   3   7  10     1567.47     1512.19     26.20 o 
   4   7  10      265.83      258.10     19.21 o 
   5   7  10        7.08       13.18      7.70 o 
   6   7  10      466.06      440.20     33.00 o 
 -10   8  10      142.22      158.43     18.17 o 
  -9   8  10        0.22        2.05     12.54 o 
  -8   8  10      634.55      703.08     27.81 o 
  -7   8  10     1008.57     1062.19     46.10 o 
  -6   8  10     1068.34     1089.99     29.19 o 
  -5   8  10      114.22      122.73     10.97 o 
  -4   8  10     1171.57     1195.18     30.66 o 
  -3   8  10     1136.47     1106.57     37.66 o 
  -2   8  10      350.79      341.06     15.56 o 
  -1   8  10        5.70        5.49      5.19 o 
   0   8  10     2671.65     2638.12     45.04 o 
   1   8  10     1476.57     1461.83     42.29 o 
   2   8  10      565.26      516.14     18.09 o 
   3   8  10       97.99       99.63      8.37 o 
   4   8  10      308.59      326.11     15.62 o 
   5   8  10     1937.62     2139.14     79.01 o 
  -9   9  10      814.15      463.39     33.33 o 
  -8   9  10      240.29      343.70     58.19 o 
  -7   9  10       54.15      107.84     13.09 o 
  -6   9  10     2247.50     2428.83     62.77 o 
  -5   9  10      592.32      564.59     20.38 o 
  -4   9  10      809.20      826.19     24.92 o 
  -3   9  10       19.65       14.53      8.26 o 
  -2   9  10      927.96      884.41     26.34 o 
  -1   9  10      597.13      553.17     17.01 o 
   0   9  10      660.83      629.48     14.62 o 
   1   9  10      175.07      163.90     18.86 o 
   2   9  10     1116.98     1112.09     21.63 o 
   3   9  10     2097.12     2125.02     34.72 o 
   4   9  10       53.50       37.67     12.97 o 
   5   9  10      287.63      321.90     32.29 o 
  -8  10  10      356.75      330.91     21.62 o 
  -7  10  10      587.41      583.66     26.25 o 
  -6  10  10      504.44      553.62     21.01 o 
  -5  10  10        3.85        2.58      8.90 o 
  -4  10  10      487.55      525.79     19.69 o 
  -3  10  10     1987.76     1880.73     44.09 o 
  -2  10  10       46.45       40.77      8.54 o 
  -1  10  10       12.07        3.63     13.83 o 
   0  10  10     1617.20     1551.32     26.52 o 
   1  10  10      950.80      949.01     19.54 o 
   2  10  10      206.16      195.30     10.35 o 
   3  10  10      243.70      274.26     20.06 o 
   4  10  10      128.50      165.54     17.59 o 
  -7  11  10        1.82       -4.96     10.26 o 
  -6  11  10      580.39      614.72     26.33 o 
  -5  11  10      869.76      858.74     22.59 o 
  -4  11  10      928.53      926.67     23.32 o 
  -3  11  10       40.44       58.39      9.48 o 
  -2  11  10      800.33      773.77     21.20 o 
  -1  11  10     1022.55     1005.65     24.79 o 
   0  11  10      311.06      296.42     11.15 o 
   1  11  10      114.46      122.89     10.67 o 
   2  11  10      423.78      433.73     24.11 o 
   3  11  10      547.97      589.66     30.55 o 
  -5  12  10      143.56      155.74     16.82 o 
  -4  12  10      192.90      199.34     18.34 o 
  -3  12  10      548.33      536.05     26.14 o 
  -2  12  10       43.85       45.33     13.40 o 
  -1  12  10       12.50       12.82     13.21 o 
   0  12  10      769.82      762.16     29.60 o 
   1  12  10      333.39      292.00     39.75 o 
 -12   1  11       23.99       28.91     14.83 o 
 -11   1  11       21.71       16.19      8.08 o 
 -10   1  11      333.37      333.14     12.03 o 
  -9   1  11       59.19       59.57      5.34 o 
  -8   1  11       26.78       18.34      4.09 o 
  -7   1  11      103.35      105.11      7.55 o 
  -6   1  11      170.50      174.76      7.31 o 
  -5   1  11       12.59       13.39      4.03 o 
  -4   1  11       41.96       35.15      4.34 o 
  -3   1  11        3.38        2.82      3.75 o 
  -2   1  11       36.31       34.75      4.56 o 
  -1   1  11      580.40      553.04     10.54 o 
   0   1  11        0.39        0.26      3.52 o 
   1   1  11        0.33        0.65      3.82 o 
   2   1  11      319.90      326.95     13.84 o 
   3   1  11        4.73        0.82      3.71 o 
   4   1  11       11.31       12.51      5.47 o 
   5   1  11        0.75       -3.83      7.58 o 
   6   1  11       59.52       61.03      9.95 o 
   7   1  11       33.08       30.47     13.80 o 
 -11   2  11      161.16      161.94     10.08 o 
 -10   2  11      480.88      458.91     10.97 o 
  -9   2  11       31.76       30.28      5.03 o 
  -8   2  11        9.92        1.45      4.03 o 
  -7   2  11       86.89       87.60      5.99 o 
  -6   2  11        1.55        3.07      3.74 o 
  -5   2  11        0.10        0.46      4.19 o 
  -4   2  11       12.18       15.51      4.02 o 
  -3   2  11      101.14       81.87      6.90 o 
  -2   2  11        7.64        4.50      3.29 o 
  -1   2  11       17.31       10.65      3.60 o 
   0   2  11     1406.23     1307.35     19.22 o 
   1   2  11        2.57       -0.65      3.76 o 
   2   2  11       56.10       42.58      5.70 o 
   3   2  11       36.69       45.09      6.18 o 
   4   2  11        1.04        1.11      5.91 o 
   5   2  11        2.93        0.57      7.83 o 
   6   2  11        7.68        7.64      8.89 o 
   7   2  11        4.25        9.94     13.76 o 
 -11   3  11        5.54        8.30      9.80 o 
 -10   3  11       90.30       94.25      8.52 o 
  -9   3  11        6.69       13.30      5.61 o 
  -8   3  11       19.25       20.50      6.49 o 
  -7   3  11       12.87       14.72      5.04 o 
  -6   3  11      374.66      360.60      8.78 o 
  -5   3  11       81.98       76.65      5.36 o 
  -4   3  11        0.23       -2.70      3.64 o 
  -3   3  11      104.58       94.86      4.91 o 
  -2   3  11        7.82        2.25      2.91 o 
  -1   3  11     1080.05     1045.92     16.13 o 
   0   3  11      842.65      819.01     16.44 o 
   1   3  11       24.71       26.76      5.21 o 
   2   3  11      160.39      149.08      7.89 o 
   3   3  11        0.67        3.06      5.74 o 
   4   3  11       53.67       59.81      7.16 o 
   5   3  11        5.16        3.56      9.22 o 
   6   3  11       52.22       50.55     19.88 o 
 -11   4  11       30.05       44.34     13.49 o 
 -10   4  11      254.42      269.90     11.82 o 
  -9   4  11       17.55        5.94      6.45 o 
  -8   4  11       17.15       14.01      5.29 o 
  -7   4  11        2.65       -0.53      5.01 o 
  -6   4  11       40.58       34.75      5.41 o 
  -5   4  11       28.13       25.04      3.91 o 
  -4   4  11       13.72        4.00      3.51 o 
  -3   4  11      512.49      476.84     10.15 o 
  -2   4  11      758.35      701.06     12.77 o 
  -1   4  11       57.19       71.29      5.33 o 
   0   4  11      344.48      341.78      9.99 o 
   1   4  11      221.74      207.76      8.47 o 
   2   4  11       58.28       51.78      6.17 o 
   3   4  11      189.93      174.67      8.87 o 
   4   4  11       73.25       68.43      7.30 o 
   5   4  11       21.40       12.50     11.54 o 
   6   4  11       19.53       40.33     20.19 o 
 -11   5  11       37.65       51.50     15.00 o 
 -10   5  11       23.31       20.84      8.64 o 
  -9   5  11        0.53        3.87      7.48 o 
  -8   5  11        0.34       -2.86      6.72 o 
  -7   5  11       33.01       38.15     15.33 o 
  -6   5  11        5.07       -1.42      6.84 o 
  -5   5  11       13.14       15.04      5.28 o 
  -4   5  11      145.12      137.92      9.58 o 
  -3   5  11      990.36     1006.69     19.05 o 
  -2   5  11      614.80      663.99     15.47 o 
  -1   5  11       95.17       89.61      7.59 o 
   0   5  11       48.01       46.89      6.29 o 
   1   5  11       19.99       17.53      6.20 o 
   2   5  11      194.40      185.81      9.95 o 
   3   5  11        0.89        9.98      6.86 o 
   4   5  11       32.92       38.85      7.90 o 
   5   5  11       24.80       29.80      7.93 o 
   6   5  11       12.40       15.15     19.49 o 
 -10   6  11       37.63       41.60     10.14 o 
  -9   6  11        1.28       -3.48      7.64 o 
  -8   6  11       91.70       90.03      9.42 o 
  -7   6  11      124.27      130.83     10.93 o 
  -6   6  11        5.23        5.55      6.95 o 
  -5   6  11      133.31      118.74      7.69 o 
  -4   6  11      521.62      529.63     18.09 o 
  -3   6  11        1.04       -6.52      6.70 o 
  -2   6  11      235.00      257.20     11.51 o 
  -1   6  11        6.06       -0.34      5.15 o 
   0   6  11       71.56       66.89      6.94 o 
   1   6  11        2.47       -1.10      5.98 o 
   2   6  11       94.24       94.10      7.50 o 
   3   6  11       30.18       27.95      6.66 o 
   4   6  11      206.45      212.41     11.66 o 
   5   6  11      226.39      245.62     21.61 o 
   6   6  11       11.22       13.75     19.41 o 
 -10   7  11        2.04        8.70     13.44 o 
  -9   7  11      130.80      129.08     15.86 o 
  -8   7  11      105.40      121.63     15.39 o 
  -7   7  11      257.59      317.96     27.10 o 
  -6   7  11       16.44       17.00     13.80 o 
  -5   7  11      105.01      108.11     10.66 o 
  -4   7  11     1383.11     1361.87     40.32 o 
  -3   7  11        0.80        7.84      7.57 o 
  -2   7  11      103.94       93.05      7.00 o 
  -1   7  11      113.24      100.95      8.03 o 
   0   7  11        3.62        3.25      7.64 o 
   1   7  11       11.08       12.17      6.55 o 
   2   7  11      284.47      253.92     10.46 o 
   3   7  11       41.95       43.65      7.28 o 
   4   7  11       14.25       16.79      8.00 o 
   5   7  11        3.24       -7.89     17.75 o 
  -9   8  11       17.56       19.30     13.67 o 
  -8   8  11        7.09       10.69     12.24 o 
  -7   8  11        4.99       13.80     15.30 o 
  -6   8  11       23.99       25.31      9.25 o 
  -5   8  11        0.47        4.95      8.52 o 
  -4   8  11      436.86      430.82     17.83 o 
  -3   8  11       77.18       82.72     10.35 o 
  -2   8  11        1.28        0.34      7.84 o 
  -1   8  11        2.67        1.91      5.67 o 
   0   8  11      284.15      254.58     11.07 o 
   1   8  11       11.68       14.95      6.27 o 
   2   8  11       13.47       15.82      6.71 o 
   3   8  11       14.12       15.88      7.04 o 
   4   8  11       62.89       60.19     21.42 o 
  -9   9  11       16.05       -7.89     12.61 o 
  -8   9  11       10.77        7.40     12.31 o 
  -7   9  11       56.27       49.06     17.49 o 
  -6   9  11      167.62      156.65     13.06 o 
  -5   9  11      473.84      467.77     19.21 o 
  -4   9  11        2.20        2.25      8.73 o 
  -3   9  11       17.12       25.78      8.86 o 
  -2   9  11        2.83       -0.68      8.71 o 
  -1   9  11        3.94        7.13      6.11 o 
   0   9  11       20.89       17.91      6.29 o 
   1   9  11       20.67       18.94      6.86 o 
   2   9  11        1.98        4.57      6.60 o 
   3   9  11       75.62       77.36     15.18 o 
   4   9  11      133.55      111.92     24.43 o 
  -8  10  11       92.94      116.84     16.73 o 
  -7  10  11      132.19      130.98     22.67 o 
  -6  10  11       23.66       44.42     10.69 o 
  -5  10  11       71.55       60.42     10.66 o 
  -4  10  11       34.28       27.56     10.54 o 
  -3  10  11      260.66      206.93     14.37 o 
  -2  10  11        8.07        3.24      8.00 o 
  -1  10  11      101.76       83.27     10.11 o 
   0  10  11      133.75      104.84     10.14 o 
   1  10  11      157.39      148.00     16.97 o 
   2  10  11      106.78      115.92     16.45 o 
   3  10  11      220.78      228.32     48.16 o 
  -6  11  11       28.86       36.19     18.63 o 
  -5  11  11       36.54       38.15     18.32 o 
  -4  11  11       54.51       59.24     14.15 o 
  -3  11  11      164.15      165.69     17.14 o 
  -2  11  11      135.92      118.84     21.96 o 
  -1  11  11       46.92       45.80     14.54 o 
   0  11  11        1.83       -2.95      8.06 o 
   1  11  11      137.07      134.20     17.29 o 
  -4  12  11       47.81       45.09     16.42 o 
  -3  12  11       61.22       56.99     15.04 o 
  -2  12  11       10.53       22.85     14.00 o 
  -1  12  11        1.73        5.39     14.02 o 
 -11   0  12      671.99      727.87     27.64 o 
 -10   0  12     1019.79     1040.89     24.47 o 
  -9   0  12      349.60      328.43     13.32 o 
  -8   0  12     1780.82     1772.51     34.03 o 
  -7   0  12     1583.64     1547.18     35.80 o 
  -6   0  12     1398.40     1339.46     46.17 o 
  -5   0  12      531.91      478.51     16.18 o 
  -4   0  12     2212.64     2174.77     46.20 o 
  -3   0  12     1037.25     1103.10     27.19 o 
  -2   0  12     2057.54     1945.03     42.62 o 
  -1   0  12      487.62      471.63     16.56 o 
   0   0  12     2777.76     2793.99     58.24 o 
   1   0  12     2534.67     2543.54     54.11 o 
   2   0  12     1416.89     1486.34     28.14 o 
   3   0  12      223.17      261.03     14.24 o 
   4   0  12     1362.76     1438.85     37.42 o 
   5   0  12     1573.13     1632.46     64.02 o 
   6   0  12        5.34       23.12     18.91 o 
 -11   1  12       20.39       19.40      8.66 o 
 -10   1  12      106.57      109.28     10.72 o 
  -9   1  12     1579.60     1606.51     24.73 o 
  -8   1  12      164.64      176.60      7.37 o 
  -7   1  12       56.66       66.63      6.44 o 
  -6   1  12     1702.26     1652.55     26.32 o 
  -5   1  12     2093.77     2004.24     30.63 o 
  -4   1  12     4029.04     3765.65     52.82 o 
  -3   1  12      470.34      434.15     10.83 o 
  -2   1  12      714.94      731.09     17.55 o 
  -1   1  12     2886.31     2876.41     42.06 o 
   0   1  12      257.98      281.52      9.00 o 
   1   1  12      298.97      280.94      9.73 o 
   2   1  12     2022.86     2045.10     32.33 o 
   3   1  12     2500.10     2488.31     79.12 o 
   4   1  12      196.70      203.24     25.52 o 
   5   1  12        3.48        6.89      8.82 o 
   6   1  12      558.21      563.30     26.31 o 
 -11   2  12      913.17      951.82     21.06 o 
 -10   2  12      105.64      107.31      6.75 o 
  -9   2  12       11.45       15.63      4.97 o 
  -8   2  12      505.34      522.69     12.50 o 
  -7   2  12     1292.53     1354.51     24.57 o 
  -6   2  12     1500.83     1499.85     24.89 o 
  -5   2  12        4.71        2.33      4.33 o 
  -4   2  12     1497.86     1390.94     22.79 o 
  -3   2  12     5566.94     5009.75    164.90 o 
  -2   2  12     1943.53     1845.05     47.89 o 
  -1   2  12      792.18      729.85     12.96 o 
   0   2  12     3032.79     3056.50     43.41 o 
   1   2  12      953.09      975.55     18.57 o 
   2   2  12      980.87     1035.22     20.17 o 
   3   2  12      131.63      142.03      9.04 o 
   4   2  12      753.92      786.58     21.84 o 
   5   2  12     1477.98     1573.17     33.88 o 
   6   2  12      197.58      224.66     38.85 o 
 -11   3  12       93.70      116.41     13.11 o 
 -10   3  12       92.52      112.64      9.71 o 
  -9   3  12     1533.93     1591.81     25.60 o 
  -8   3  12      589.20      614.82     14.00 o 
  -7   3  12       12.65       12.72      4.56 o 
  -6   3  12     2298.76     2261.33     33.76 o 
  -5   3  12     1500.71     1497.65     24.22 o 
  -4   3  12     1196.95     1198.76     20.39 o 
  -3   3  12        0.59        3.77      3.63 o 
  -2   3  12      460.52      506.88     10.41 o 
  -1   3  12     2264.30     2257.57     31.87 o 
   0   3  12     1236.92     1229.70     21.49 o 
   1   3  12       64.88       85.82      6.86 o 
   2   3  12     1520.07     1562.26     26.62 o 
   3   3  12     2118.54     2189.62     34.90 o 
   4   3  12      499.84      514.09     14.36 o 
   5   3  12      227.52      245.07     14.00 o 
   6   3  12      510.33      545.89     50.42 o 
 -11   4  12      428.75      481.53     25.18 o 
 -10   4  12     1066.69     1160.13     36.40 o 
  -9   4  12        2.42        6.13      7.73 o 
  -8   4  12      802.93      798.69     20.53 o 
  -7   4  12     1834.01     1772.17     41.08 o 
  -6   4  12      958.48      942.90     26.07 o 
  -5   4  12        1.20       -0.88      4.89 o 
  -4   4  12     1497.51     1502.83     56.48 o 
  -3   4  12     2112.83     2079.16     43.16 o 
  -2   4  12      126.26      119.20     10.54 o 
  -1   4  12       37.58       26.48      5.97 o 
   0   4  12     1202.73     1236.03     24.94 o 
   1   4  12     4047.60     4040.24     66.64 o 
   2   4  12      565.54      629.49     17.00 o 
   3   4  12      494.90      496.90     15.50 o 
   4   4  12      425.02      402.73     23.67 o 
   5   4  12     1168.24     1148.24     52.56 o 
 -10   5  12      542.15      561.44     26.55 o 
  -9   5  12      289.36      307.89     18.17 o 
  -8   5  12      573.87      595.76     18.36 o 
  -7   5  12       50.24       43.75      8.91 o 
  -6   5  12     1594.48     1649.64     38.80 o 
  -5   5  12     2196.44     2241.84     49.03 o 
  -4   5  12     1092.02     1087.68     30.20 o 
  -3   5  12      107.44      121.66      6.35 o 
  -2   5  12     4697.72     4487.13     71.47 o 
  -1   5  12     3087.21     2968.91     58.43 o 
   0   5  12      378.64      405.60     13.59 o 
   1   5  12      209.79      203.26     10.39 o 
   2   5  12     1010.61     1028.33     23.19 o 
   3   5  12      937.29      979.86     23.05 o 
   4   5  12      585.53      621.86     18.27 o 
   5   5  12       44.63       65.19     20.85 o 
 -10   6  12      453.14      505.00     25.96 o 
  -9   6  12        0.89       -5.24      8.30 o 
  -8   6  12      224.42      240.82     13.11 o 
  -7   6  12     1380.60     1478.29     39.21 o 
  -6   6  12      532.51      539.78     18.90 o 
  -5   6  12      282.32      274.96     24.06 o 
  -4   6  12      320.61      335.17     31.20 o 
  -3   6  12     1964.47     1936.69     49.09 o 
  -2   6  12      324.83      326.92     11.30 o 
  -1   6  12       46.35       54.75      6.88 o 
   0   6  12      918.36      896.78     20.51 o 
   1   6  12     1311.71     1301.24     26.87 o 
   2   6  12      470.96      489.05     14.69 o 
   3   6  12       11.64       25.40      7.97 o 
   4   6  12      638.31      680.37     24.83 o 
   5   6  12      385.13      383.69     33.27 o 
  -9   7  12     1016.51     1113.52     36.19 o 
  -8   7  12      948.76      947.30     33.21 o 
  -7   7  12      130.10      142.73     21.99 o 
  -6   7  12      616.08      716.84     36.91 o 
  -5   7  12     2465.59     2507.18     76.61 o 
  -4   7  12       59.59       61.84      9.93 o 
  -3   7  12       29.91       30.50      8.70 o 
  -2   7  12     1289.77     1277.08     25.41 o 
  -1   7  12     1337.62     1304.69     26.25 o 
   0   7  12     1683.29     1638.11     31.53 o 
   1   7  12        1.62       10.22      6.84 o 
   2   7  12     1352.11     1339.60     24.60 o 
   3   7  12     1076.65     1134.84     25.86 o 
   4   7  12      220.32      249.59     28.50 o 
  -9   8  12        4.80       23.19     12.85 o 
  -8   8  12      176.38      166.48     17.84 o 
  -7   8  12     1579.57     1627.53     63.26 o 
  -6   8  12      566.00      621.53     36.71 o 
  -5   8  12        2.82       -2.28      8.73 o 
  -4   8  12      702.76      672.22     22.44 o 
  -3   8  12     1282.02     1248.47     32.95 o 
  -2   8  12      691.27      695.72     17.12 o 
  -1   8  12      124.35      127.47      8.91 o 
   0   8  12     1366.40     1358.81     35.67 o 
   1   8  12     1115.24     1150.51     22.36 o 
   2   8  12      234.67      259.06     11.25 o 
   3   8  12        7.92        5.40     11.87 o 
   4   8  12      744.78      765.24     44.39 o 
  -8   9  12      419.55      426.54     24.12 o 
  -7   9  12       14.83       17.86     18.05 o 
  -6   9  12      166.31      179.92     24.48 o 
  -5   9  12     1506.01     1526.54     38.36 o 
  -4   9  12      419.60      392.41     17.89 o 
  -3   9  12        0.67        2.53     11.98 o 
  -2   9  12      727.24      688.25     23.47 o 
  -1   9  12     1214.76     1210.13     25.47 o 
   0   9  12      443.39      398.10     12.90 o 
   1   9  12       36.08       50.17      9.49 o 
   2   9  12      288.21      322.33     25.02 o 
   3   9  12      251.56      264.11     19.57 o 
  -7  10  12      928.09      961.05     46.32 o 
  -6  10  12      277.66      295.42     20.69 o 
  -5  10  12      120.78      114.33     15.27 o 
  -4  10  12      779.99      816.62     32.76 o 
  -3  10  12      889.26      908.45     28.17 o 
  -2  10  12      691.95      664.53     20.07 o 
  -1  10  12       45.42       57.60     11.33 o 
   0  10  12      596.36      589.94     18.76 o 
   1  10  12      916.51      955.49     33.52 o 
   2  10  12      272.53      259.36     20.53 o 
  -5  11  12      643.01      765.28     42.71 o 
  -4  11  12       81.38       83.45     15.63 o 
  -3  11  12       10.54        3.53     13.59 o 
  -2  11  12      474.67      452.26     24.66 o 
  -1  11  12      598.90      589.87     27.22 o 
   0  11  12      118.00      107.55     17.05 o 
 -11   1  13        0.17       -1.16      4.09 o 
 -10   1  13        0.33       -3.38      3.38 o 
  -9   1  13        2.34       -4.55      4.55 o 
  -8   1  13        0.86        2.88      4.25 o 
  -7   1  13       14.94        7.03      4.59 o 
  -6   1  13      144.49      122.85      9.41 o 
  -5   1  13        4.77        3.51      4.75 o 
  -4   1  13       52.44       55.81      5.71 o 
  -3   1  13       11.44       15.38      4.98 o 
  -2   1  13      109.61      103.06      6.74 o 
  -1   1  13       55.07       52.44      6.01 o 
   0   1  13        2.76        5.72      5.11 o 
   1   1  13        7.33        5.45      5.47 o 
   2   1  13        1.23        8.73      6.92 o 
   3   1  13       33.66       46.46      8.60 o 
   4   1  13        0.79       -6.48     14.91 o 
   5   1  13        3.90       -5.45     10.52 o 
 -11   2  13       78.41       90.69     10.92 o 
 -10   2  13       12.49       11.62      6.38 o 
  -9   2  13       22.60       20.78      5.41 o 
  -8   2  13        9.03        7.61      4.89 o 
  -7   2  13      131.17      136.39      8.43 o 
  -6   2  13       18.80       11.51      5.00 o 
  -5   2  13      101.06       71.07     10.63 o 
  -4   2  13        3.27        1.44      3.38 o 
  -3   2  13       23.00       12.91      6.41 o 
  -2   2  13      200.12      202.84      9.39 o 
  -1   2  13      176.97      157.77      8.65 o 
   0   2  13       72.88       59.44      7.91 o 
   1   2  13       52.51       56.53      8.96 o 
   2   2  13       76.33       86.16      7.45 o 
   3   2  13        2.02        2.36      6.21 o 
   4   2  13       53.74       75.18      9.91 o 
   5   2  13       22.91       21.82      9.49 o 
 -11   3  13       65.27       63.24     14.39 o 
 -10   3  13        5.73        6.76      7.83 o 
  -9   3  13        0.24        5.34      5.06 o 
  -8   3  13       62.67       63.01      5.73 o 
  -7   3  13        0.01        2.91      4.67 o 
  -6   3  13      492.66      480.64     12.13 o 
  -5   3  13       25.02       24.74      5.30 o 
  -4   3  13      100.95       76.24      6.22 o 
  -3   3  13      166.32      158.36      7.64 o 
  -2   3  13       17.06       13.15      5.02 o 
  -1   3  13        1.30       -1.49      4.24 o 
   0   3  13       68.48       58.49      6.36 o 
   1   3  13       87.13       79.57      7.07 o 
   2   3  13       16.84       17.94      6.31 o 
   3   3  13      190.17      215.79     11.05 o 
   4   3  13       31.94       37.05      9.08 o 
   5   3  13       22.24       17.77     19.45 o 
 -10   4  13       88.21       88.18     16.95 o 
  -9   4  13       36.13       38.62      8.87 o 
  -8   4  13       85.82       82.87     23.76 o 
  -7   4  13        0.73       -3.41      7.69 o 
  -6   4  13        7.96        5.79      5.59 o 
  -5   4  13      116.24      113.03      7.81 o 
  -4   4  13        1.49       -1.67      5.60 o 
  -3   4  13       17.91       17.05      5.77 o 
  -2   4  13      272.70      253.20     13.54 o 
  -1   4  13       20.89       13.30      6.06 o 
   0   4  13       97.89       83.54      7.97 o 
   1   4  13        2.09        3.08      6.37 o 
   2   4  13       71.25       79.72      8.51 o 
   3   4  13       91.50       84.69      9.13 o 
   4   4  13       10.44       19.21     19.86 o 
   5   4  13        4.75      -18.20     18.20 o 
 -10   5  13       10.77       22.79     13.69 o 
  -9   5  13      157.64      151.93     11.65 o 
  -8   5  13       68.16       80.06     10.75 o 
  -7   5  13       40.30       45.19      9.39 o 
  -6   5  13       39.34       52.73     15.55 o 
  -5   5  13      212.86      221.07      9.97 o 
  -4   5  13      176.97      150.75      9.75 o 
  -3   5  13        1.38       -5.70      7.68 o 
  -2   5  13       19.79       16.62      7.64 o 
  -1   5  13        3.52        3.65      6.03 o 
   0   5  13      149.91      143.62      9.35 o 
   1   5  13      138.43      137.84     14.47 o 
   2   5  13        1.00       12.74      7.45 o 
   3   5  13        8.45        9.06      7.60 o 
   4   5  13       22.09       31.07     11.37 o 
  -9   6  13        6.78        3.37      8.59 o 
  -8   6  13      195.84      203.51     14.02 o 
  -7   6  13       33.33       33.64     12.98 o 
  -6   6  13       55.03       28.58     17.00 o 
  -5   6  13        1.40        7.36     14.17 o 
  -4   6  13       40.75       43.98      6.51 o 
  -3   6  13       93.85      102.21      7.88 o 
  -2   6  13        8.54        0.30      5.95 o 
  -1   6  13       24.21       26.23      7.00 o 
   0   6  13      252.31      233.19     18.19 o 
   1   6  13        1.04       -0.25      6.88 o 
   2   6  13      205.09      226.21     10.55 o 
   3   6  13       36.07       12.15     18.46 o 
   4   6  13        2.26       -0.88     18.56 o 
  -9   7  13       35.65       27.73     14.17 o 
  -8   7  13        5.08       -1.24     17.34 o 
  -7   7  13        6.33        6.95     16.87 o 
  -6   7  13      101.26      107.03     20.71 o 
  -5   7  13       87.08       45.49     17.92 o 
  -4   7  13      517.27      534.56     20.19 o 
  -3   7  13        0.37        1.38      6.13 o 
  -2   7  13       86.56       78.15      7.94 o 
  -1   7  13        6.68        3.77      4.90 o 
   0   7  13        0.50       -0.46      6.82 o 
   1   7  13        0.29       -1.32      7.29 o 
   2   7  13       46.78       40.73     13.80 o 
   3   7  13      137.85      124.34     24.56 o 
  -8   8  13       56.87       80.06     21.46 o 
  -7   8  13      127.77      114.03     21.46 o 
  -6   8  13      326.85      273.37     28.11 o 
  -5   8  13       34.64       20.75     17.76 o 
  -4   8  13        0.91       -8.75      8.75 o 
  -3   8  13       60.98       59.32     10.93 o 
  -2   8  13       37.64       30.75      7.15 o 
  -1   8  13        2.53        3.10      7.00 o 
   0   8  13      179.28      186.85     11.01 o 
   1   8  13        4.73       -5.14     12.63 o 
   2   8  13       71.75       69.90     23.92 o 
  -7   9  13       25.12       35.44     19.40 o 
  -6   9  13      129.30      123.51     23.54 o 
  -5   9  13       34.31       31.09     10.31 o 
  -4   9  13        8.88        0.58     11.65 o 
  -3   9  13       29.86       30.36     10.44 o 
  -2   9  13      416.21      433.54     33.64 o 
  -1   9  13       19.34        9.85      7.44 o 
   0   9  13       21.66       40.20      9.15 o 
   1   9  13        9.13       -3.67     21.15 o 
   2   9  13       78.48       52.54     14.94 o 
  -6  10  13       43.16       30.51     20.05 o 
  -5  10  13       68.19       57.89     21.10 o 
  -4  10  13        6.36       -0.05     18.55 o 
  -3  10  13        2.53      -17.38     17.38 o 
  -2  10  13        1.03       -7.47     18.34 o 
  -1  10  13        5.70       10.74      8.38 o 
   0  10  13       66.54       89.72     21.98 o 
 -10   0  14      717.31      740.71     28.48 o 
  -9   0  14      192.59      207.89     11.80 o 
  -8   0  14      663.87      669.59     18.81 o 
  -7   0  14     1337.03     1299.61     32.60 o 
  -6   0  14     1505.39     1432.01     34.81 o 
  -5   0  14      326.07      231.05     13.06 o 
  -4   0  14      528.18      497.99     17.87 o 
  -3   0  14     4080.98     3872.81     78.16 o 
  -2   0  14     1037.48     1026.92     27.59 o 
  -1   0  14       12.84        8.04      7.43 o 
   0   0  14      412.85      414.03     18.09 o 
   1   0  14     2437.71     2551.74     55.61 o 
   2   0  14      752.56      884.59     41.86 o 
   3   0  14       22.23       10.24     16.90 o 
   4   0  14      127.12      145.93     21.95 o 
 -10   1  14      459.01      494.41     16.69 o 
  -9   1  14      585.85      618.01     13.16 o 
  -8   1  14      459.64      469.47     11.15 o 
  -7   1  14       11.72       10.84      5.62 o 
  -6   1  14      669.28      671.47     14.92 o 
  -5   1  14     2372.09     2272.40     35.07 o 
  -4   1  14      226.26      286.40     10.09 o 
  -3   1  14       34.84       26.71      5.70 o 
  -2   1  14     1820.30     1780.99     29.11 o 
  -1   1  14     1688.56     1771.75     29.15 o 
   0   1  14      833.29      839.64     17.61 o 
   1   1  14       48.41       57.42     20.17 o 
   2   1  14     1176.77     1269.65     28.15 o 
   3   1  14     1304.67     1375.91     52.87 o 
   4   1  14      164.94      197.83     17.54 o 
 -10   2  14      412.02      428.22     12.92 o 
  -9   2  14       36.89       34.39      5.83 o 
  -8   2  14      272.53      274.35      9.63 o 
  -7   2  14     1713.08     1684.86     36.91 o 
  -6   2  14     1095.57     1103.96     28.75 o 
  -5   2  14      101.10       81.07     11.71 o 
  -4   2  14      461.36      484.77     13.97 o 
  -3   2  14     1304.40     1321.59     25.86 o 
  -2   2  14     1328.95     1350.20     26.45 o 
  -1   2  14        4.97       12.94      5.04 o 
   0   2  14     1153.33     1137.84     40.83 o 
   1   2  14     1165.26     1237.76     56.91 o 
   2   2  14      585.65      639.42     22.16 o 
   3   2  14        0.85       16.43     16.07 o 
   4   2  14      932.08     1063.18     34.80 o 
 -10   3  14      165.28      208.56     12.85 o 
  -9   3  14     1099.80     1132.19     26.62 o 
  -8   3  14     1485.48     1454.88     28.85 o 
  -7   3  14        0.88        1.95      6.16 o 
  -6   3  14      150.87      153.01      9.36 o 
  -5   3  14     2145.79     2146.47     38.42 o 
  -4   3  14     1658.60     1632.72     30.98 o 
  -3   3  14        0.51        1.57      5.95 o 
  -2   3  14     1399.24     1326.91     39.48 o 
  -1   3  14     1806.57     1875.90     43.94 o 
   0   3  14     1391.37     1403.80     37.52 o 
   1   3  14        0.65        1.95      6.77 o 
   2   3  14      700.48      684.21     18.44 o 
   3   3  14      746.37      765.58     20.24 o 
   4   3  14      449.86      472.27     35.51 o 
 -10   4  14      209.18      236.83     19.60 o 
  -9   4  14        4.74       13.01     12.84 o 
  -8   4  14      308.63      326.47     21.97 o 
  -7   4  14      714.53      770.89     18.72 o 
  -6   4  14      513.59      525.42     15.04 o 
  -5   4  14       36.47       39.71      6.71 o 
  -4   4  14     1176.03     1125.86     23.53 o 
  -3   4  14     1965.80     1931.30     35.30 o 
  -2   4  14      492.25      463.46     18.46 o 
  -1   4  14        0.68        6.63      7.51 o 
   0   4  14     1201.21     1173.21     25.02 o 
   1   4  14     1451.84     1478.02     29.81 o 
   2   4  14      217.33      204.60     11.58 o 
   3   4  14       84.46       75.89      9.37 o 
   4   4  14      938.16     1068.51     50.33 o 
  -9   5  14      779.80      854.78     31.69 o 
  -8   5  14     1250.48     1344.82     35.44 o 
  -7   5  14       14.91        2.38      9.32 o 
  -6   5  14      302.08      289.21     15.65 o 
  -5   5  14     1073.94     1105.32     23.27 o 
  -4   5  14      521.33      501.23     18.32 o 
  -3   5  14        0.34       -5.54      7.77 o 
  -2   5  14      457.29      487.76     14.76 o 
  -1   5  14     1944.88     2032.81     37.51 o 
   0   5  14      566.10      590.79     17.12 o 
   1   5  14       17.67       14.46      7.63 o 
   2   5  14      300.87      342.38     14.24 o 
   3   5  14      915.43      985.34     49.08 o 
  -9   6  14       30.85       35.31     19.32 o 
  -8   6  14      347.12      380.88     32.34 o 
  -7   6  14     1247.80     1355.93     56.90 o 
  -6   6  14      618.69      605.41     35.37 o 
  -5   6  14       14.07       15.87     15.68 o 
  -4   6  14     1338.78     1351.04     33.98 o 
  -3   6  14     1466.01     1465.94     28.84 o 
  -2   6  14      632.86      614.83     30.52 o 
  -1   6  14       45.24       36.70      8.81 o 
   0   6  14      814.17      846.29     21.06 o 
   1   6  14     1353.26     1357.65     28.84 o 
   2   6  14      212.69      234.17     26.53 o 
   3   6  14        5.08      -12.38     16.75 o 
  -8   7  14      351.64      397.93     31.37 o 
  -7   7  14       53.87       72.60     20.88 o 
  -6   7  14      248.34      256.49     27.20 o 
  -5   7  14      515.35      517.74     35.33 o 
  -4   7  14      691.30      597.98     35.86 o 
  -3   7  14        4.07        3.69      6.67 o 
  -2   7  14      627.30      648.15     17.79 o 
  -1   7  14     1813.08     1885.36     35.97 o 
   0   7  14      221.82      224.34     12.07 o 
   1   7  14       11.90       26.67     19.81 o 
   2   7  14      437.94      513.56     37.31 o 
  -7   8  14      482.11      499.82     36.21 o 
  -6   8  14      390.56      409.24     34.09 o 
  -5   8  14       29.01       30.58     18.97 o 
  -4   8  14      509.06      494.82     45.68 o 
  -3   8  14      931.41      925.06     88.77 o 
  -2   8  14      619.53      615.36     17.70 o 
  -1   8  14       17.77       26.46      7.88 o 
   0   8  14      201.39      218.10     27.26 o 
   1   8  14      940.77     1017.50     34.75 o 
  -6   9  14      790.30      875.17     47.06 o 
  -5   9  14      919.29      890.68     45.83 o 
  -4   9  14      553.83      544.00     25.41 o 
  -3   9  14       59.13       50.70     11.48 o 
  -2   9  14      279.63      302.92     16.90 o 
  -1   9  14      526.39      487.42     37.40 o 
   0   9  14      459.60      444.01     24.19 o 
  -4  10  14       61.36       83.83     23.91 o 
  -3  10  14      408.36      459.22     37.50 o 
 -10   1  15       45.56       42.32      9.40 o 
  -9   1  15        0.10       -7.84      7.84 o 
  -8   1  15        4.62       -3.42      5.55 o 
  -7   1  15        7.58       12.48      6.02 o 
  -6   1  15       59.65       51.47      6.65 o 
  -5   1  15        6.43        5.48      5.59 o 
  -4   1  15       11.48       11.30      5.71 o 
  -3   1  15       19.01       21.82      5.91 o 
  -2   1  15       12.29       12.55      5.97 o 
  -1   1  15        3.67        0.02      5.88 o 
   0   1  15       72.24       71.14      7.44 o 
   1   1  15        4.06       17.90      8.09 o 
   2   1  15       60.70       69.25     31.80 o 
   3   1  15        9.84       24.66     14.39 o 
 -10   2  15        0.45       -1.83      8.18 o 
  -9   2  15        0.04       -1.18      4.61 o 
  -8   2  15      150.32      135.88     10.59 o 
  -7   2  15       47.74       32.29      5.82 o 
  -6   2  15        3.45        2.37      5.95 o 
  -5   2  15        2.44        3.34      5.59 o 
  -4   2  15      180.47      170.60      8.75 o 
  -3   2  15        6.32        6.15      5.65 o 
  -2   2  15       27.56       33.85      7.44 o 
  -1   2  15        0.07        5.09      5.92 o 
   0   2  15       40.40       48.31      8.69 o 
   1   2  15      177.06      161.20     22.17 o 
   2   2  15       92.29      107.18     12.31 o 
   3   2  15       13.20       -3.27      5.81 o 
  -9   3  15       31.93       36.63      9.21 o 
  -8   3  15        0.83        0.54      6.81 o 
  -7   3  15        2.01       -2.41      6.58 o 
  -6   3  15       19.68        9.41      6.45 o 
  -5   3  15       75.89       70.55      9.88 o 
  -4   3  15        7.90        4.30      6.54 o 
  -3   3  15        7.18       12.58      6.69 o 
  -2   3  15       13.35       20.65     10.35 o 
  -1   3  15        6.11        2.92      8.92 o 
   0   3  15       25.13       27.22     10.07 o 
   1   3  15       69.52       76.12     20.33 o 
   2   3  15       92.67      129.23     13.49 o 
   3   3  15       35.27        6.29     18.87 o 
  -9   4  15       15.01       19.17     13.94 o 
  -8   4  15        1.19        1.81      6.99 o 
  -7   4  15       12.91        8.48      7.19 o 
  -6   4  15       48.39       55.90     11.21 o 
  -5   4  15        0.45        0.83      6.54 o 
  -4   4  15       80.23       86.11      8.22 o 
  -3   4  15       12.54       14.65      8.72 o 
  -2   4  15       36.80       36.74      9.39 o 
  -1   4  15       20.81       24.91      9.50 o 
   0   4  15       40.77       37.25     10.21 o 
   1   4  15        0.56        5.63     10.06 o 
   2   4  15        0.03        1.80      9.95 o 
   3   4  15        5.91        7.24     17.75 o 
  -9   5  15       36.96       42.89     15.33 o 
  -8   5  15      129.32      107.20     12.81 o 
  -7   5  15      223.88      213.69     14.50 o 
  -6   5  15       39.63       47.84      7.67 o 
  -5   5  15        0.59       -6.24      8.53 o 
  -4   5  15       81.75       86.19     20.47 o 
  -3   5  15        1.74       14.57      8.86 o 
  -2   5  15       64.72       47.10     10.31 o 
  -1   5  15        1.10       -1.65      9.23 o 
   0   5  15       52.35       38.01      8.10 o 
   1   5  15       10.27       -2.70      9.49 o 
   2   5  15      147.57      153.04     24.73 o 
  -8   6  15       23.67       19.66     19.35 o 
  -7   6  15        5.23        7.06     16.50 o 
  -6   6  15        2.00        4.24     17.14 o 
  -5   6  15       29.94       30.04      9.47 o 
  -4   6  15        1.40        1.19      9.03 o 
  -3   6  15       53.35       37.29     11.74 o 
  -2   6  15        8.96       11.80      9.55 o 
  -1   6  15        0.40        2.32      7.24 o 
   0   6  15        5.49       10.29     10.51 o 
   1   6  15       30.35       59.94     20.89 o 
  -7   7  15       85.64       92.43     21.52 o 
  -6   7  15       16.10       18.60     17.48 o 
  -5   7  15      147.38      130.76     23.17 o 
  -4   7  15        6.61        4.14      8.81 o 
  -3   7  15       44.53       62.08     11.23 o 
  -2   7  15        9.54       16.62      7.56 o 
  -1   7  15      106.13      114.93     13.18 o 
   0   7  15        9.34       22.09     20.03 o 
   1   7  15       27.12       27.79     20.89 o 
  -6   8  15       56.76       40.05     21.22 o 
  -5   8  15       25.77       20.06     20.13 o 
  -4   8  15        2.96        8.99     19.81 o 
  -3   8  15      341.63      319.22     16.98 o 
  -2   8  15       17.76        7.77     20.11 o 
  -1   8  15        0.39       31.26     20.93 o 
  -3   9  15       36.62       44.59     21.88 o 
  -9   0  16       97.56      108.45     15.34 o 
  -8   0  16      239.80      237.89     18.27 o 
  -7   0  16     1660.26     1662.16     40.41 o 
  -6   0  16      253.87      280.04     15.70 o 
  -5   0  16      182.21      190.38     15.07 o 
  -4   0  16      423.21      419.84     18.16 o 
  -3   0  16     2116.37     2078.31     47.79 o 
  -2   0  16      363.67      357.96     17.09 o 
  -1   0  16      463.67      517.17     20.43 o 
   0   0  16      521.64      539.52     21.01 o 
   1   0  16      852.34      867.54     43.33 o 
   2   0  16      808.17      835.88     43.06 o 
  -9   1  16      609.44      696.54     19.93 o 
  -8   1  16      515.98      535.22     19.41 o 
  -7   1  16       73.39       71.48      7.48 o 
  -6   1  16      441.72      479.93     13.48 o 
  -5   1  16     1411.97     1405.00     25.19 o 
  -4   1  16     1174.85     1165.77     22.19 o 
  -3   1  16       46.03       48.10      7.51 o 
  -2   1  16      298.64      314.27     11.57 o 
  -1   1  16      830.39      816.93     24.32 o 
   0   1  16     1572.56     1703.48     34.99 o 
   1   1  16       61.00      103.36     14.80 o 
   2   1  16      202.87      197.69     18.03 o 
  -9   2  16       21.98       11.43     12.96 o 
  -8   2  16      265.30      323.48     29.13 o 
  -7   2  16      700.62      751.63     19.53 o 
  -6   2  16      733.68      715.41     18.83 o 
  -5   2  16       60.92       48.53      8.04 o 
  -4   2  16      405.78      397.63     15.18 o 
  -3   2  16      489.54      492.65     19.49 o 
  -2   2  16      830.36      872.06     21.17 o 
  -1   2  16       75.61       71.77     11.44 o 
   0   2  16      831.43      849.14     27.32 o 
   1   2  16     1395.19     1531.34     39.68 o 
   2   2  16      295.71      317.07     30.28 o 
  -9   3  16      325.44      378.70     24.03 o 
  -8   3  16      456.32      453.33     33.73 o 
  -7   3  16       22.74       18.88      6.26 o 
  -6   3  16      646.54      669.04     18.27 o 
  -5   3  16     1122.36     1128.46     34.41 o 
  -4   3  16     1057.32     1074.95     24.11 o 
  -3   3  16       16.73       10.82      7.22 o 
  -2   3  16     1010.55      991.06     29.45 o 
  -1   3  16     1041.13     1032.71     30.49 o 
   0   3  16      288.17      303.95     17.30 o 
   1   3  16        3.37       -1.22     18.38 o 
   2   3  16      493.06      515.48     36.80 o 
  -8   4  16      197.46      193.52     25.85 o 
  -7   4  16      518.77      525.86     16.52 o 
  -6   4  16     1176.49     1285.97     27.29 o 
  -5   4  16       22.81       30.68      7.84 o 
  -4   4  16      437.91      473.89     34.50 o 
  -3   4  16     1308.13     1402.85     36.94 o 
  -2   4  16      727.56      729.09     25.05 o 
  -1   4  16        2.13        9.32     17.68 o 
   0   4  16      181.90      194.54     25.74 o 
   1   4  16      583.97      584.00     38.24 o 
  -8   5  16      211.83      228.11     27.92 o 
  -7   5  16        8.20       10.13     11.15 o 
  -6   5  16      223.31      273.95     16.29 o 
  -5   5  16      620.06      588.79     21.91 o 
  -4   5  16      404.00      409.37     18.80 o 
  -3   5  16       67.29       76.77     11.59 o 
  -2   5  16      135.02      142.90     24.06 o 
  -1   5  16     1272.11     1394.38     59.72 o 
   0   5  16      139.73      165.80     24.45 o 
   1   5  16        0.17        9.34     19.69 o 
  -7   6  16      435.54      488.89     34.69 o 
  -6   6  16      845.65      819.74     43.53 o 
  -5   6  16       34.31       40.61     19.63 o 
  -4   6  16      339.36      341.72     17.91 o 
  -3   6  16     1358.47     1424.09     60.63 o 
  -2   6  16      843.22      840.89     45.60 o 
  -1   6  16       88.79      107.86     24.04 o 
   0   6  16      562.23      634.84     41.01 o 
  -6   7  16      127.41      131.79     25.28 o 
  -5   7  16      768.59      757.35     44.35 o 
  -4   7  16      582.21      586.85     39.89 o 
  -3   7  16       10.66       -2.80     19.38 o 
  -2   7  16      219.53      220.76     28.85 o 
  -1   7  16      512.31      581.85     38.29 o 
  -8   1  17        3.36        3.86      9.87 o 
  -7   1  17        4.60       11.57     16.64 o 
  -6   1  17        0.55      -11.14     11.14 o 
  -5   1  17        5.24        3.10      7.93 o 
  -4   1  17        0.59        4.00      6.54 o 
  -3   1  17       59.44       64.54      7.86 o 
  -2   1  17       76.33       82.37      8.31 o 
  -1   1  17        2.50        2.24      8.45 o 
   0   1  17        2.99        0.44     10.87 o 
   1   1  17       45.92       70.74     14.66 o 
  -8   2  17       30.24       26.10     18.63 o 
  -7   2  17      101.12      119.50     22.33 o 
  -6   2  17       22.62        9.80     17.07 o 
  -5   2  17        0.44        5.73      9.32 o 
  -4   2  17        4.97       16.73      9.57 o 
  -3   2  17       35.06       51.21     10.83 o 
  -2   2  17        0.23       -5.67     15.56 o 
  -1   2  17       21.44       25.55     18.82 o 
   0   2  17        1.18       35.59     19.25 o 
  -7   3  17        1.91       -9.53     17.20 o 
  -6   3  17        0.18       13.01     15.99 o 
  -5   3  17        0.27        0.94      8.65 o 
  -4   3  17       37.57       29.08      9.42 o 
  -3   3  17        2.43        4.92     12.62 o 
  -2   3  17      348.18      267.27     25.63 o 
  -1   3  17        5.30       -0.38     14.78 o 
   0   3  17       36.22       55.72     20.30 o 
  -7   4  17       88.50       77.37     21.93 o 
  -6   4  17       21.55       10.99     10.46 o 
  -5   4  17      165.13      132.70     23.82 o 
  -4   4  17        0.88      -16.38     16.38 o 
  -3   4  17       64.59       67.93     20.89 o 
  -2   4  17       58.44       59.33     20.89 o 
  -1   4  17       11.50        3.78     18.97 o 
  -6   5  17       32.22       37.87     20.72 o 
  -5   5  17       22.41       25.97     18.91 o 
  -4   5  17       24.80       44.53     20.39 o 
  -3   5  17        3.25        0.90     17.12 o 
  -2   5  17      256.52      256.23     29.80 o 
  -1   5  17        0.94       21.51     20.38 o 
  -4   6  17       22.32       36.96     20.42 o 
  -3   6  17        2.31        8.86     19.50 o 
  -6   0  18       25.19       -0.97     16.81 o 
  -5   0  18       15.86        8.79     17.21 o 
  -4   0  18       94.62       94.10     21.08 o 
  -3   0  18      621.12      772.97     40.30 o 
  -2   0  18      954.99      998.47     48.22 o 
  -6   1  18        4.78       22.09     17.93 o 
  -5   1  18      966.15     1075.28     49.02 o 
  -4   1  18      184.97      149.14     23.36 o 
  -3   1  18       12.48       16.71     18.06 o 
  -2   1  18      187.58      224.08     26.38 o 
  -6   2  18      802.60      799.08     43.26 o 
  -5   2  18      408.04      410.28     32.76 o 
  -4   2  18      921.27      996.98     48.17 o 
  -3   2  18     1274.99     1333.07     57.13 o 
  -2   2  18      254.61      237.02     27.48 o 
  -5   3  18      191.48       10.65      8.70 o 
  -4   3  18      247.61       45.40     12.56 o 
  -3   3  18       65.75       14.27     10.26 o 
                                                 
